# Supplementary material for: Rational construction of a reversible arylazo-based NIR probe for cycling hypoxia imaging in vivo
Source: Nat Commun. 2021 May 13;12:2772. doi: 10.1038/s41467-021-22855-0 (PMC8119430; doi:10.1038/s41467-021-22855-0)
Supplement: Supplementary file 8 — Source Data [file 41467_2021_22855_MOESM8_ESM.xlsx]

## Sheet: Fig. 1c-f
	Fig. 1c											Fig. 1d			Fig. 1e
	nm	pbs R N	Nor1	Hyp1	Nor2	Hyp2	Nor3	Hyp3	Nor4			Nor-1	14300		nm	pbs RLM NADPH	nor-1	hyp1	nor2	hyp2	nor3
	660	23690	13820	36730	15910	13980	18470	21940	13290			Hy-1	92340		660	3850	4290	4430	5180	4140	4200
	661	22030	13260	37000	15310	14790	19700	21740	14440			Nor-2	14710		661	4640	4060	4320	5270	3890	4300
	662	20110	13010	36280	16310	16050	19430	22530	13270			Hy-2	99540		662	4260	4090	4100	5260	4770	4130
	663	19550	12940	37440	15230	15540	18380	22730	14130			Nor-3	20230		663	4740	4070	4380	5380	4570	4290
	664	17540	13190	37540	16250	15870	19530	23970	14280			Hy-3	102540		664	3840	4290	4130	4770	3920	3900
	665	17460	12970	36940	16320	17520	19060	22910	13890			Nor-4	13870		665	4470	4070	4280	5220	4340	4030
	666	16560	12920	36320	15260	19590	18400	24310	14690						666	4030	3930	4130	5340	4680	4460
	667	15490	13170	37720	14870	19590	19070	24630	14320			Fig. 1f			667	3810	3720	4280	4980	4280	4210
	668	14530	13380	38280	15400	20880	18700	26450	14540			Nor-1	4650		668	3860	4130	4180	5090	4230	4360
	669	14390	13460	37390	15610	20940	19100	25960	13880			Hy-1	8380		669	4230	3400	4150	5010	4670	4420
	670	13690	13580	38070	15740	22290	19690	28490	14630			Nor-2	7860		670	4110	3560	4620	5090	4320	4570
	671	12930	13970	38550	16410	23610	19510	28970	14700			Hy-2	9790		671	3780	3700	3950	4870	4790	4180
	672	13350	13990	39120	15680	25950	19870	31950	14540			Nor-3	9240		672	4220	3510	4090	4800	4720	4410
	673	12480	14570	40770	15540	26940	21080	32550	14880						673	3680	3480	4390	5020	4280	4520
	674	12950	14750	41160	16450	27600	20870	33180	15440						674	4520	3380	4630	4820	4520	4070
	675	12820	14950	43980	16020	29970	20900	34820	15200						675	3690	3250	4060	5120	4480	4740
	676	12470	14950	45030	16480	32760	21170	38050	16150						676	4250	3380	4490	5020	4560	5130
	677	12530	14890	45910	16460	36360	21260	39750	15790						677	4350	3470	4820	4830	4940	5140
	678	12290	15170	48410	17320	38430	21190	42230	15230						678	3810	3190	4870	5020	5220	4880
	679	11580	15950	50800	16610	38730	21380	44550	16190						679	3280	3130	4600	5070	5000	5080
	680	12410	14880	50650	16610	43140	21690	46740	15220						680	4020	3650	4780	5920	5810	5030
	681	11450	15970	52670	17240	45000	21350	49340	16720						681	3610	3340	4950	5570	5620	5510
	682	11580	15980	56750	15360	45960	21840	51840	15350						682	3490	3400	5190	5770	5390	5800
	683	11480	15420	58100	16250	49890	20580	54700	16190						683	3170	3390	4770	5940	6220	5790
	684	10950	16140	59640	16180	52950	21650	56600	16350						684	3510	3610	5260	6010	5770	5840
	685	11650	15440	62170	16920	56940	22130	58990	16470						685	3670	3500	5470	6170	6650	6380
	686	11600	15590	64000	17380	59880	21640	62640	16080						686	3790	3380	5370	6430	6600	6510
	687	11770	17400	67710	16130	63900	21650	66370	16490						687	3290	3420	5670	6550	6820	7340
	688	11270	17990	67730	16340	65490	22300	69370	16110						688	3740	3500	6090	6570	7570	6630
	689	10970	15830	70440	16350	70620	21670	74240	15680						689	3520	3980	5910	6750	7100	6480
	690	10980	16380	72470	15950	74400	21050	74700	16690						690	3560	3530	6100	6660	7670	7340
	691	10870	15030	73760	16990	74670	21850	79120	16430						691	3360	3400	5970	6560	7660	7420
	692	10240	15240	76190	15820	76620	20960	82560	16040						692	3480	3150	6600	6620	7720	7500
	693	9480	15460	78120	15760	78990	20250	85110	15280						693	3480	3430	6050	6320	7410	7540
	694	8930	14730	78640	16250	78540	21760	87920	15670						694	3280	3240	5810	6300	9120	7900
	695	8330	14900	83740	15410	85410	20000	91210	14790						695	3450	3560	6670	6890	8050	7400
	696	8230	15080	84960	15110	83970	19250	92550	14920						696	3720	3660	6500	7050	8120	8050
	697	8020	15330	86500	16310	90120	20680	91840	15570						697	3620	3130	6670	7000	8740	8790
	698	7590	15730	84720	14900	90690	19500	96830	14770						698	2950	3450	6920	7420	8800	8080
	699	7000	15340	88430	14620	92790	19940	99370	14660						699	2980	3890	7370	7020	8650	8640
	700	7250	14710	88800	14890	94620	19230	101590	14610						700	3230	3530	7540	7650	9250	9400
	701	6920	15850	90730	14460	98610	19870	100180	15320						701	3310	4390	7900	7720	10130	9210
	702	6990	14890	90650	14950	94620	20070	101610	14510						702	3000	4050	7350	7480	9300	9180
	703	6660	14730	89610	14090	99120	20690	103460	14510						703	3180	3830	7440	8200	9350	9250
	704	6820	14010	92150	14780	95670	19160	101900	14290						704	3120	4030	7660	7430	8920	9290
	705	6600	14300	92340	14710	99540	20230	102540	13870						705	3140	4080	7860	8140	9690	9710
	706	5900	14460	90460	14320	97710	22140	102810	13660						706	3320	3870	7550	7560	9230	8980
	707	6390	13790	89790	14040	96120	18310	103120	14460						707	3720	4280	7860	7780	9690	8920
	708	6090	14160	92750	14600	94500	18430	102490	14200						708	3240	4230	8370	7640	10760	9740
	709	6180	13800	91100	14420	96750	18290	101940	13690						709	2970	4650	8380	7860	9790	9240
	710	5710	13440	87780	13830	91920	17270	100900	13610						710	3030	4350	8250	7880	9930	9770
	711	5830	13710	88730	13310	91650	18080	100670	13640						711	3480	4490	8300	7510	9830	9680
	712	5810	13880	86030	13580	91380	17050	95870	13210						712	2970	4270	8230	7490	9520	9170
	713	5760	13160	84320	15440	88920	17800	92680	12730						713	3210	4510	8310	8100	9670	9650
	714	5500	13470	84350	13460	85710	17530	93410	12740						714	2950	4170	8380	7650	9310	9060
	715	5230	13540	83150	13350	86430	17310	89210	15490						715	3370	4840	8920	8780	10120	9490
	716	5150	13360	79410	13280	80250	16960	90060	13100						716	4010	4620	7730	7440	9270	9420
	717	5010	12950	77680	12150	80460	17120	83150	12910						717	4340	4550	7650	7690	9330	9280
	718	4740	12860	74830	13140	78840	16670	86230	13210						718	5040	5010	7890	7260	9030	8640
	719	4690	12630	74470	12680	78780	16990	81660	13690						719	5350	5220	7970	7440	9580	9580
	720	4640	12240	71030	12170	75420	16370	78670	12100						720	5340	4710	7740	7230	9140	8290
	721	4790	12390	70550	11920	71640	16090	76220	12460						721	4440	4800	7220	7760	8660	8420
	722	4530	12440	69830	11900	68940	15840	74050	12070						722	4230	4540	7630	7180	8350	7990
	723	4720	12200	66100	12000	69420	15500	72260	12050						723	4170	5140	7290	7020	8360	8460
	724	4390	12120	65270	11980	64950	15010	69200	12470						724	2930	4870	7170	7240	8380	8310
	725	5110	11370	61410	11450	64560	15140	66780	12380						725	2660	5060	7340	7420	8630	7400
	726	4060	11860	61430	11630	62940	15080	64300	11810						726	2460	5360	7090	6900	8180	8130
	727	4460	12040	59910	11560	57660	14140	60460	11160						727	2680	5080	6880	6910	8280	7640
	728	4280	10880	56940	11230	57450	15060	60180	11300						728	2750	5240	6720	6620	7530	7620
	729	3990	11280	54760	10770	53700	14100	56660	10530						729	2700	5120	6530	6700	7520	7190
	730	3890	11020	53110	11400	54210	14040	57260	10420						730	2720	5210	6850	7510	7460	7660
	731	4150	11380	53210	10900	52380	14040	54720	11130						731	2760	5580	7190	7050	7600	8340
	732	3780	11970	51480	10280	48720	14210	52980	10140						732	2650	5530	6420	6580	7430	6740
	733	3760	10730	50230	10220	48300	13060	50340	10330						733	2710	5650	6150	6030	7700	6540
	734	3900	10260	47850	10240	47190	13720	49310	10990						734	2820	5310	6340	6220	6780	6950
	735	4140	10180	46430	10670	42270	12390	47380	10150						735	3110	5410	5790	6620	6390	6490
	736	4000	10390	44750	10210	44100	12620	43880	10700						736	2690	5670	5930	5890	6650	6200
	737	3860	10030	42930	10260	41760	13240	43670	10620						737	2320	4950	5650	5930	6240	6330
	738	3900	9800	41820	10160	39870	11920	42630	10060						738	2640	5060	6100	6030	7060	6260
	739	3740	9950	41910	9940	39060	12200	41640	9630						739	2360	5340	5680	5880	6070	6370
	740	3860	11700	39540	9730	36030	11550	40150	10000						740	2590	4470	5300	5630	6450	6250
	741	3440	10880	39420	9330	37800	12400	38640	9560						741	2550	4460	5130	5790	5600	5950
	742	3500	9880	37890	9650	34680	11570	36530	9270						742	2390	4950	4960	5280	6010	5650
	743	3680	9580	37390	10280	34770	12630	35570	9470						743	2310	5310	5290	5140	5760	5900
	744	3690	9760	37090	9020	33390	12360	35540	9300						744	2600	4910	5550	5630	5710	5890
	745	3480	10450	35920	9400	33840	12520	33470	8950						745	2410	4990	4760	5070	5580	5660
	746	3430	8960	34250	8580	30210	11710	33380	8440						746	2170	4960	5320	4870	5280	5500
	747	3380	8520	34160	8750	32790	11450	32120	8980						747	2390	4840	4990	5020	5620	5550
	748	3510	8410	33660	9070	30870	11960	31760	8670						748	2840	4890	5120	5540	5270	5280
	749	3510	8320	31690	8440	30420	9810	30450	8850						749	2550	4650	4390	4720	5610	5120
	750	3590	8570	32180	8450	30030	11130	31050	8400						750	2440	5040	4790	5330	5610	5500
	751	3470	8060	31520	8370	27960	10320	30280	8460						751	2860	4990	4540	4490	4880	5140
	752	3500	7590	30660	8140	27330	10080	27910	8070						752	2220	4140	4610	4940	5060	5230
	753	3510	7850	30430	8200	27270	10470	27260	8450						753	2020	4580	4120	4850	4980	4970
	754	3210	8220	29190	8010	26910	9940	27080	7700						754	2580	4270	4340	4590	4990	4930
	755	3080	7700	30430	7750	26040	9740	27250	8060						755	2390	4330	4370	4900	4770	4350
	756	3190	7540	28000	8280	27300	9360	26220	7300						756	2470	4810	4260	4980	5190	4820
	757	3110	7070	28190	7790	24750	9310	25960	7270						757	2590	4270	4290	4370	4630	4830
	758	3390	7250	26450	7890	23880	8990	24960	7140						758	2470	4150	3990	4910	4750	4080
	759	3230	7180	26710	8000	25140	9040	24740	7560						759	2620	4280	4210	4610	4470	4460
	760	2830	6920	26030	7180	24450	8050	24140	7240						760	2540	4100	4460	4260	4010	4040
	761	3280	7030	25390	6760	22920	8660	23540	7230						761	2480	3990	3760	4450	3890	4300
	762	3060	6920	25720	7380	22470	9320	23040	7090						762	2480	4100	3790	4170	4430	3920
	763	3250	6780	25470	7460	21600	8210	23220	7500						763	2200	3740	3990	3940	4150	4120
	764	3090	6990	24580	6750	21240	8530	21660	6660						764	1930	3680	4040	3690	4140	3780
	765	3220	6880	24790	6860	21840	8640	21800	7240						765	2160	4100	3690	4090	3850	4130
	766	3090	6840	23700	6730	21900	7870	21360	6340						766	2250	3720	3600	3680	3990	4060
	767	2980	6420	22250	6710	20970	7780	21190	6390						767	2200	3570	3830	3570	3570	3590
	768	3240	6760	23010	6330	19740	7890	21380	6380						768	2400	3430	3700	3630	4180	3890
	769	2740	6420	22400	5990	20340	8130	20400	6190						769	2020	2890	3380	3660	3790	3880
	770	2600	6350	22510	5780	19830	7220	19610	5780						770	1850	3470	3420	3760	3840	4090
	771	3270	6110	21790	6010	18060	7280	19570	6420						771	2170	3270	3720	3650	3640	3670
	772	2940	5740	21490	5920	17490	6780	18910	6260						772	2280	3490	3160	3660	3790	3620
	773	2920	5710	20250	6150	17220	6680	18430	7350						773	1730	3630	3180	3420	3680	3460
	774	2460	5710	19250	5610	18870	7190	17520	5630						774	2040	3720	3230	3720	3640	3430
	775	2910	6120	19570	5540	17700	6910	17950	6090						775	2220	3630	3390	3400	3810	3330
	776	2910	7510	19400	5660	19170	7290	17550	5710						776	2440	3410	3340	3790	3760	3680
	777	2610	6300	19930	6020	17760	6500	16600	5810						777	1920	3450	3590	3630	3680	3550
	778	2440	5930	18920	5370	17040	6620	16790	5420						778	1960	3210	3870	3270	3840	3350
	779	2690	5720	18480	5510	19170	6740	16620	5460						779	2420	3900	3710	3690	3640	4360
	780	2520	5760	18290	5690	18450	6680	16590	5850						780	1970	4000	3320	3760	4520	4770
	781	2700	5860	18540	5660	16980	6590	16270	5940						781	2040	3300	3070	3050	3110	3600
	782	2420	5960	17100	5380	16620	6760	16390	5520						782	2150	3660	3500	3480	3510	3410
	783	2510	5860	17370	5560	16800	6240	15730	5580						783	2700	3520	3200	2860	3360	3450
	784	2380	5930	16490	5100	16800	6440	14910	5620						784	2200	3420	3200	3250	3080	3270
	785	2730	8470	17240	4860	15150	8080	14690	5340						785	2520	3190	3120	3400	3150	3410
	786	2730	5400	16630	5120	14040	8390	14060	5090						786	2930	3210	3000	2900	3020	3400
	787	2300	5370	16970	4980	13620	6990	14080	5160						787	2730	3340	2600	3050	3330	3550
	788	2550	4900	15940	5030	14550	6680	14040	5600						788	2440	3530	2630	3050	3200	3200
	789	2430	4730	15400	5340	14550	6340	13830	5010						789	2740	3470	2900	3050	3140	2970
	790	2620	4870	14520	5130	15180	6980	13570	4760						790	2010	3500	2860	2990	2850	3400
	791	2450	4700	15420	6110	13560	5790	12780	5080						791	2410	2960	2750	3140	3030	3040
	792	2720	4900	18010	5620	13710	6030	12190	5040						792	2000	3810	3070	3010	3470	3140
	793	2440	5060	15300	5070	13650	5940	12530	5150						793	2110	3070	2910	2900	3680	3020
	794	2360	5330	15360	4700	12930	5580	11660	5220						794	1890	3020	3010	2920	3320	2920
	795	2480	4860	14310	5090	12870	5920	11940	4950						795	1600	2880	2840	2720	3320	3110
	796	2570	4330	14300	4920	12240	5630	11630	4520						796	1810	2910	3050	2650	3120	3030
	797	2680	4600	13640	4300	11730	5360	10700	4650						797	1410	3260	2870	3030	2970	3260
	798	2410	4360	12800	4960	11190	5370	10990	4640						798	1390	3360	2920	2960	2820	2920
	799	2220	4190	13490	5680	11160	5110	10410	4740						799	1960	3030	2620	2920	2760	2680
	800	2430	4620	13090	5400	11400	5670	10490	4710						800	1840	3020	2610	2830	2480	2680
	801	2600	4170	12810	7060	9630	5060	10130	4680						801	1520	2720	2830	2820	2920	2660
	802	2500	3860	12820	5000	9210	5030	9840	4930						802	1750	2930	2570	2530	2620	2660
	803	2470	4630	12500	5060	10080	5480	9260	4390						803	2100	3010	2540	2920	2790	2740
	804	2310	4410	11270	5490	9900	5230	9670	4420						804	1570	2780	2630	2440	2720	2680
	805	2160	4370	11650	4780	10320	5970	8870	4640						805	2070	2780	2480	2390	2610	2510
	806	2390	4080	11780	4190	8400	5480	8810	4670						806	1880	2790	2630	2450	2670	2360
	807	2410	4180	11590	4470	9930	5110	8840	4160						807	2010	2670	2570	2430	2680	3120
	808	2280	3980	11110	4370	8160	5220	8100	4350						808	1710	2480	2540	2460	2850	2590
	809	2470	4210	11540	3950	8580	4950	8020	4420						809	1550	3110	2290	2270	2460	2510
	810	2380	3930	10770	3910	8430	4620	8290	4060						810	1520	2570	2500	2470	2490	2450
	811	2290	4090	11180	4010	9030	4690	7690	4180						811	1800	2540	2580	2320	2680	2610
	812	2580	4120	10720	4200	8010	5010	7820	3920						812	1540	2780	2070	2320	2540	2340
	813	2190	3870	10130	4000	7410	4500	7200	4390						813	1860	2750	2680	2240	2090	2270
	814	2300	3720	10460	3880	6360	4500	7260	4000						814	1400	2640	2540	2360	2300	2260
	815	2330	3790	9660	3980	7320	4340	7060	3950						815	1580	2560	2650	2570	2460	2510
	816	2350	4010	9410	4120	7800	4460	6820	4110						816	1740	2400	2330	2410	2310	2590
	817	2090	3670	9240	4360	8490	4290	6890	4040						817	1540	2880	2210	2450	2600	2430
	818	2230	3630	9770	3760	7380	4880	6680	4000						818	1230	2800	2510	2410	2620	2510
	819	2190	4040	9330	4240	7680	4540	6680	4010						819	2170	2720	2310	2610	2500	2450
	820	2130	5280	10070	4300	6420	4190	6290	4000						820	1730	2560	2240	2170	2300	2290
	821	2160	4060	9770	3970	6960	4550	6320	4540						821	1710	2250	2250	2210	2290	2370
	822	2240	3650	8130	4020	7200	4020	5680	4090						822	1770	2610	2030	2240	2200	2400
	823	2470	6690	8770	3700	6120	4210	5060	3970						823	1160	2030	2230	1880	2170	2180
	824	2430	6870	8030	3570	5970	4130	5480	3160						824	1570	2510	1790	1700	2220	2160
	825	2140	3730	7360	3620	5520	3400	5050	3690						825	1750	2340	1830	1920	2110	2250
	826	2140	3940	6870	3060	5730	4180	4940	3180						826	1290	2090	1800	1580	1940	1800
	827	2270	4230	7200	3700	6000	4740	4500	3160						827	1660	2070	2010	1510	1750	1960
	828	2140	3720	7020	3020	5760	4620	4730	3310						828	1760	2520	2130	1480	1830	1720
	829	2370	5200	7120	3070	5700	4930	4610	3100						829	1530	2510	1890	1590	1730	1990
	830	2210	2840	6600	3280	5280	7260	4410	3360						830	1380	2400	2180	1520	1770	1780
	831	1960	3030	6160	3400	5280	4340	4000	3080						831	1360	2020	1880	1290	1820	1680
	832	2140	2800	6180	3050	4410	3860	3570	3270						832	1490	1990	1780	1410	1870	1740
	833	2230	2630	5510	2830	4410	2940	3840	3160						833	1210	2100	1870	980	1820	1850
	834	2250	2740	5370	3150	6000	2890	3440	2900						834	1170	1810	1590	1030	1620	1400
	835	2420	2750	6310	2830	5070	3450	3210	2920						835	1060	1660	1590	1070	1860	1580
	836	2190	2380	5290	3040	5340	3150	3220	2840						836	1510	1740	1390	1120	1850	1690
	837	2190	2730	5270	3150	5160	2880	2990	3100						837	1300	1840	1590	1100	1810	1810
	838	2240	2540	5110	2950	5430	2990	3060	2700						838	1200	1800	1450	1360	1880	1470
	839	2140	2150	5340	4030	4080	2900	3160	2800						839	990	1740	1530	1090	1700	1660
	840	2290	2270	6770	4860	4530	2480	2980	2950						840	1310	1490	1720	1150	1460	1430
	841	1900	2230	5800	3080	3570	2500	2570	2810						841	1000	1340	1590	990	1420	1520
	842	2030	2310	4540	3280	5940	2690	3030	2780						842	1390	2110	2130	1580	2120	2600
	843	2180	2440	3830	2900	4530	2770	2810	2890						843	1340	1800	1610	1350	1550	1810
	844	1980	2370	5010	2290	4530	2460	2740	2620						844	1270	1600	1470	1260	1590	1620
	845	1860	2200	3960	3530	4020	2630	2490	2390						845	1290	1470	1230	1040	1520	1470
	846	2210	2200	3840	2910	3660	2270	2250	2550						846	1360	1480	1300	970	1470	1500
	847	2140	2630	4120	3270	4200	2530	2420	2280						847	1230	1430	1400	840	1210	1260
	848	1980	2130	3500	3120	3210	2520	2490	2570						848	1220	1350	1300	880	1330	1110
	849	2230	2230	3460	4670	2820	3090	2200	2140						849	1350	1360	1270	780	1280	1220
	850	1960	2010	3930	4480	3750	3270	2100	3150						850	1390	1380	1250	720	1330	1100

## Sheet: Fig. 4e,f
			4e					4f
			0	2	1			0	0	0
			0.132	3	1			0.132	0	0
			0.264	2	0			0.264	3	0
			0.396	8	1			0.396	0	0
			0.527	2	1			0.528	6	6
			0.659	1	0			0.659	2	1
			0.791	3	0			0.791	7	2
			0.923	5	0			0.923	3	5
			1.055	2	1			1.055	0	1
			1.187	1	0			1.187	0	0
			1.319	1	1			1.319	0	3
			1.45	4	1			1.451	0	0
			1.582	4	0			1.583	0	0
			1.714	2	1			1.715	0	0
			1.846	7	0			1.846	0	0
			1.978	4	0			1.978	0	2
			2.11	3	0			2.11	3	0
			2.241	4	2			2.242	0	0
			2.373	3	0			2.374	1	1
			2.505	0	0			2.506	5	1
			2.637	3	1			2.638	8	2
			2.769	4	2			2.77	0	2
			2.901	3	2			2.902	0	0
			3.033	4	0			3.033	0	0
			3.164	2	1			3.165	1	2
			3.296	4	0			3.297	5	0
			3.428	6	1			3.429	0	2
			3.56	4	0			3.561	0	2
			3.692	5	1			3.693	3	0
			3.824	2	1			3.825	0	0
			3.956	3	0			3.957	0	0
			4.087	4	3			4.089	0	2
			4.219	6	0			4.22	0	6
			4.351	3	0			4.352	4	0
			4.483	8	1			4.484	10	0
			4.615	4	2			4.616	2	2
			4.747	1	1			4.748	0	0
			4.878	4	2			4.88	4	1
			5.01	6	1			5.012	0	0
			5.142	6	1			5.144	0	3
			5.274	5	1			5.276	0	0
			5.406	4	1			5.407	1	2
			5.538	13	6			5.539	0	1
			5.67	28	1			5.671	0	0
			5.801	23	5			5.803	0	2
			5.933	14	3			5.935	14	2
			6.065	11	1			6.067	0	0
			6.197	14	6			6.199	0	1
			6.329	20	4			6.331	0	0
			6.461	9	6			6.463	2	0
			6.593	11	4			6.594	0	1
			6.724	14	7			6.726	0	0
			6.856	21	8			6.858	0	0
			6.988	26	9			6.99	8	0
			7.12	22	7			7.122	7	0
			7.252	22	5			7.254	1	0
			7.384	31	8			7.386	0	0
			7.515	23	10			7.518	0	2
			7.647	32	11			7.65	7	0
			7.779	29	7			7.782	0	0
			7.911	34	12			7.913	5	0
			8.043	33	13			8.045	0	1
			8.175	43	22			8.177	3	0
			8.307	41	23			8.309	3	0
			8.438	45	24			8.441	3	0
			8.57	50	24			8.573	0	1
			8.702	49	35			8.705	0	1
			8.834	59	20			8.837	0	0
			8.966	52	22			8.969	3	0
			9.098	53	37			9.1	0	0
			9.23	61	32			9.232	4	1
			9.361	65	27			9.364	0	0
			9.493	63	23			9.496	1	0
			9.625	73	29			9.628	0	0
			9.757	64	31			9.76	7	0
			9.889	52	26			9.892	4	7
			10.021	57	25			10.024	3	3
			10.152	60	29			10.156	2	2
			10.284	58	30			10.287	5	3
			10.416	57	28			10.419	0	0
			10.548	56	24			10.551	0	2
			10.68	57	35			10.683	3	7
			10.812	47	27			10.815	4	4
			10.944	56	32			10.947	0	0
			11.075	58	25			11.079	2	0
			11.207	45	24			11.211	7	0
			11.339	53	19			11.343	6	4
			11.471	51	11			11.474	7	0
			11.603	49	12			11.606	0	0
			11.735	56	11			11.738	7	0
			11.867	37	21			11.87	4	0
			11.998	38	16			12.002	1	0
			12.13	49	24			12.134	0	3
			12.262	41	15			12.266	0	0
			12.394	39	9			12.398	0	2
			12.526	42	14			12.53	1	0
			12.658	52	19			12.661	1	0
			12.789	33	12			12.793	0	7
			12.921	35	8			12.925	0	0
			13.053	44	13			13.057	0	1
			13.185	35	16			13.189	1	0
			13.317	40	13			13.321	8	1
			13.449	37	17			13.453	3	0
			13.581	38	10			13.585	1	2
			13.712	62	9			13.717	2	0
			13.844	39	15			13.848	3	0
			13.976	42	12			13.98	5	1
			14.108	37	10			14.112	7	0
			14.24	47	12			14.244	0	4
			14.372	40	21			14.376	3	3
			14.504	42	17			14.508	1	0
			14.635	25	18			14.64	1	0
			14.767	42	15			14.772	3	1
			14.899	45	21			14.904	2	3
			15.031	51	28			15.035	6	0
			15.163	65	30			15.167	3	6
			15.295	82	33			15.299	0	4
			15.427	80	43			15.431	7	1
			15.558	75	29			15.563	8	1
			15.69	67	34			15.695	1	1
			15.822	58	44			15.827	11	0
			15.954	58	21			15.959	8	7
			16.086	48	19			16.091	5	2
			16.218	39	13			16.222	2	3
			16.349	44	9			16.354	3	3
			16.481	32	9			16.486	34	5
			16.613	32	7			16.618	4	1
			16.745	41	8			16.75	1	7
			16.877	34	10			16.882	16	5
			17.009	38	10			17.014	26	3
			17.141	43	9			17.146	17	4
			17.272	32	12			17.278	12	1
			17.404	40	8			17.409	33	4
			17.536	34	5			17.541	15	2
			17.668	32	13			17.673	27	11
			17.8	29	7			17.805	15	19
			17.932	29	6			17.937	17	11
			18.064	33	7			18.069	12	9
			18.195	40	5			18.201	16	14
			18.327	36	10			18.333	23	10
			18.459	40	5			18.465	35	11
			18.591	32	6			18.596	42	9
			18.723	41	8			18.728	40	6
			18.855	40	5			18.86	15	13
			18.986	39	4			18.992	25	20
			19.118	39	4			19.124	36	47
			19.25	42	6			19.256	46	28
			19.382	34	12			19.388	68	33
			19.514	34	8			19.52	22	29
			19.646	40	3			19.652	41	29
			19.778	37	8			19.783	28	24
			19.909	46	7			19.915	29	35
			20.041	53	8			20.047	29	35
			20.173	52	3			20.179	44	16
			20.305	33	3			20.311	37	11
			20.437	45	8			20.443	23	17
			20.569	35	8			20.575	20	11
			20.701	34	7			20.707	20	18
			20.832	41	9			20.839	26	0
			20.964	39	7			20.971	23	16
			21.096	45	8			21.102	33	8
			21.228	48	6			21.234	38	15
			21.36	34	5			21.366	7	7
			21.492	32	4			21.498	24	2
			21.623	32	7			21.63	36	8
			21.755	40	6			21.762	37	8
			21.887	45	13			21.894	34	6
			22.019	36	5			22.026	41	5
			22.151	29	7			22.158	82	1
			22.283	28	3			22.289	53	7
			22.415	36	2			22.421	59	10
			22.546	34	4			22.553	54	4
			22.678	24	8			22.685	81	3
			22.81	38	12			22.817	55	4
			22.942	39	8			22.949	47	12
			23.074	45	9			23.081	37	9
			23.206	35	7			23.213	58	5
			23.338	35	10			23.345	81	29
			23.469	37	8			23.476	58	3
			23.601	40	5			23.608	48	6
			23.733	41	7			23.74	31	16
			23.865	38	10			23.872	39	4
			23.997	50	5			24.004	17	4
			24.129	45	8			24.136	37	4
			24.26	40	8			24.268	26	6
			24.392	49	11			24.4	31	0
			24.524	29	3			24.532	21	9
			24.656	54	5			24.663	28	3
			24.788	43	7			24.795	33	11
			24.92	34	11			24.927	28	5
			25.052	35	4			25.059	38	3
			25.183	39	7			25.191	25	11
			25.315	42	8			25.323	21	5
			25.447	44	11			25.455	26	2
			25.579	33	12			25.587	35	12
			25.711	42	12			25.719	20	17
			25.843	46	10			25.85	23	5
			25.975	46	7			25.982	29	9
			26.106	29	10			26.114	29	14
			26.238	52	14			26.246	22	3
			26.37	47	10			26.378	24	9
			26.502	45	8			26.51	10	4
			26.634	43	8			26.642	38	15
			26.766	41	16			26.774	27	13
			26.898	41	9			26.906	25	9
			27.029	37	11			27.037	31	10
			27.161	40	6			27.169	20	15
			27.293	45	10			27.301	14	13
			27.425	45	9			27.433	27	19
			27.557	41	9			27.565	29	10
			27.689	44	9			27.697	24	6
			27.82	38	4			27.829	21	10
			27.952	45	8			27.961	20	16
			28.084	53	5			28.093	28	21
			28.216	53	10			28.224	33	16
			28.348	55	12			28.356	32	23
			28.48	35	12			28.488	19	15
			28.612	45	10			28.62	30	19
			28.743	38	10			28.752	20	20
			28.875	52	6			28.884	28	8
			29.007	47	19			29.016	34	37
			29.139	47	8			29.148	41	51
			29.271	39	9			29.28	62	24
			29.403	31	10			29.411	46	25
			29.535	45	9			29.543	13	51
			29.666	45	8			29.675	24	32
			29.798	46	11			29.807	37	38
			29.93	34	17			29.939	25	38
			30.062	41	11			30.071	49	19
			30.194	47	18			30.203	18	46
			30.326	41	13			30.335	39	36
			30.457	51	14			30.467	39	33
			30.589	53	16			30.598	67	43
			30.721	46	15			30.73	43	39
			30.853	54	25			30.862	34	46
			30.985	52	28			30.994	54	30
			31.117	68	30			31.126	27	35
			31.249	51	31			31.258	48	48
			31.38	64	37			31.39	66	20
			31.512	81	70			31.522	44	39
			31.644	99	83			31.654	35	32
			31.776	81	68			31.785	53	16
			31.908	79	62			31.917	38	16
			32.04	83	81			32.049	51	13
			32.172	101	84			32.181	16	26
			32.303	72	82			32.313	23	17
			32.435	115	75			32.445	27	24
			32.567	106	84			32.577	19	11
			32.699	107	84			32.709	26	16
			32.831	125	78			32.841	21	12
			32.963	119	93			32.972	23	22
			33.094	141	83			33.104	15	24
			33.226	130	77			33.236	28	14
			33.358	119	110			33.368	33	12
			33.49	126	90			33.5	24	20
			33.622	157	106			33.632	29	14
			33.754	169	108			33.764	25	5
			33.886	149	115			33.896	23	5
			34.017	154	122			34.028	11	12
			34.149	159	124			34.159	21	14
			34.281	145	123			34.291	30	10
			34.413	154	126			34.423	36	22
			34.545	168	118			34.555	24	16
			34.677	169	136			34.687	39	13
			34.809	170	152			34.819	34	23
			34.94	171	126			34.951	27	10
			35.072	157	121			35.083	58	11
			35.204	139	109			35.215	37	9
			35.336	161	133			35.347	61	15
			35.468	159	117			35.478	50	22
			35.6	184	111			35.61	78	10
			35.731	174	99			35.742	53	6
			35.863	146	91			35.874	29	11
			35.995	146	64			36.006	62	3
			36.127	144	78			36.138	59	9
			36.259	126	84			36.27	62	26
			36.391	109	82			36.402	45	16
			36.523	119	77			36.534	59	5
			36.654	121	83			36.665	79	12
			36.786	106	83			36.797	60	4
			36.918	125	82			36.929	63	8
			37.05	101	90			37.061	39	7
			37.182	110	95			37.193	74	20
			37.314	136	88			37.325	55	13
			37.446	128	75			37.457	60	7
			37.577	121	83			37.589	81	3
			37.709	115	91			37.721	35	19
			37.841	146	105			37.852	50	8
			37.973	127	85			37.984	70	13
			38.105	124	87			38.116	41	18
			38.237	113	74			38.248	53	5
			38.368	105	99			38.38	39	22
			38.5	102	79			38.512	44	4
			38.632	118	68			38.644	54	18
			38.764	102	60			38.776	76	18
			38.896	111	74			38.908	79	10
			39.028	117	67			39.039	55	5
			39.16	115	79			39.171	47	11
			39.291	114	62			39.303	46	6
			39.423	103	73			39.435	41	13
			39.555	107	72			39.567	50	23
			39.687	122	72			39.699	46	21
			39.819	114	81			39.831	26	30
			39.951	95	97			39.963	61	44
			40.083	91	69			40.095	59	54
			40.214	103	90			40.226	58	51
			40.346	116	85			40.358	22	48
			40.478	93	96			40.49	30	53
			40.61	117	94			40.622	20	35
			40.742	129	97			40.754	13	42
			40.874	129	97			40.886	15	42
			41.006	148	89			41.018	37	26
			41.137	139	109			41.15	21	44
			41.269	119	78			41.282	55	26
			41.401	130	72			41.413	31	28
			41.533	99	66			41.545	13	30
			41.665	102	60			41.677	23	27
			41.797	86	48			41.809	24	20
			41.928	95	48			41.941	20	20
			42.06	99	53			42.073	21	2
			42.192	111	43			42.205	17	29
			42.324	97	43			42.337	13	5
			42.456	94	50			42.469	18	17
			42.588	94	44			42.6	29	3
			42.72	93	52			42.732	12	12
			42.851	88	71			42.864	3	4
			42.983	96	61			42.996	13	13
			43.115	83	45			43.128	18	5
			43.247	97	41			43.26	9	8
			43.379	83	42			43.392	9	11
			43.511	83	48			43.524	1	6
			43.643	79	46			43.656	2	15
			43.774	73	51			43.787	9	5
			43.906	86	61			43.919	17	10
			44.038	80	52			44.051	6	8
			44.17	95	44			44.183	2	3
			44.302	89	44			44.315	12	12
			44.434	93	34			44.447	1	16
			44.565	78	38			44.579	19	7
			44.697	82	41			44.711	4	0
			44.829	64	39			44.843	7	8
			44.961	72	40			44.974	6	4
			45.093	92	34			45.106	3	1
			45.225	69	28			45.238	7	4
			45.357	67	20			45.37	5	1
			45.488	68	28			45.502	5	2
			45.62	80	26			45.634	9	4
			45.752	55	23			45.766	4	1
			45.884	58	37			45.898	8	6
			46.016	61	27			46.03	19	1
			46.148	51	35			46.161	4	4
			46.28	70	35			46.293	3	2
			46.411	61	21			46.425	7	4
			46.543	51	18			46.557	0	7
			46.675	44	18			46.689	6	9
			46.807	48	20			46.821	5	10
			46.939	50	21			46.953	10	9
			47.071	48	15			47.085	8	3
			47.202	47	24			47.217	4	10
			47.334	65	23			47.348	8	4
			47.466	59	31			47.48	15	8
			47.598	91	29			47.612	14	1
			47.73	63	22			47.744	13	3
			47.862	66	25			47.876	10	1
			47.994	42	11			48.008	35	6
			48.125	46	8			48.14	0	10
			48.257	39	12			48.272	13	9
			48.389	30	18			48.404	21	4
			48.521	31	6			48.536	24	9
			48.653	33	11			48.667	15	10
			48.785	43	10			48.799	25	2
			48.917	43	10			48.931	37	19
			49.048	25	8			49.063	26	19
			49.18	40	11			49.195	8	8
			49.312	21	6			49.327	14	44
			49.444	22	3			49.459	16	26
			49.576	27	4			49.591	30	15
			49.708	28	7			49.723	18	34
			49.839	22	9			49.854	22	23
			49.971	20	5			49.986	31	17
			50.103	12	4			50.118	14	21
			50.235	15	14			50.25	21	23
			50.367	17	4			50.382	18	25
			50.499	14	8			50.514	20	40
			50.631	21	4			50.646	24	43
			50.762	18	2			50.778	27	33
			50.894	9	2			50.91	34	35
			51.026	11	4			51.041	23	30
			51.158	11	3			51.173	29	52
			51.29	8	2			51.305	13	50
			51.422	15	2			51.437	35	31
			51.554	9	2			51.569	43	33
			51.685	10	3			51.701	35	32
			51.817	10	1			51.833	36	39
			51.949	11	2			51.965	21	28
			52.081	9	3
			52.213	7	1
			52.345	9	3
			52.476	5	2
			52.608	12	1
			52.74	7	6
			52.872	7	3
			53.004	9	3
			53.136	10	2
			53.268	12	1
			53.399	8	3
			53.531	9	2
			53.663	4	0
			53.795	5	2
			53.927	6	3
			54.059	6	1
			54.191	2	3
			54.322	8	1
			54.454	2	0
			54.586	12	3
			54.718	6	0
			54.85	7	1
			54.982	9	1
			55.114	7	2

## Sheet: Fig. 6c,d
		6c					6d
		time/min						0min	20min
		0	3.097	3.203	3.682		151mm3	0.847	1.079
			0.8112	0.9485	0.9924			0.881	1.369
		5	9.125	8.614	9.528			0.934	1.502
			1.8	2.101	2.135		383mm3	1.668	4.658
		10	15.207	16.45	15.926			1.613	4.53
			2.924	3.116	3.251			1.535	4.099
		15	17.99	18.652	19.81
			3.544	3.863	3.39
		20	19.803	22.569	22.404
			3.927	3.442	4.058
		25	22.643	22.553	24.734
			4.118	4.427	4.013
		35	25.444	25.746	27.53
			4.471	4.624	4.946

## Sheet: Fig. 7n
				time	right				left
				0	11.58	10.73	10.95		9.04	9.3	8.91
				5	10.41	11.18	10.96		11.53	11.64	11.97
				10	10.86	11.41	11.34		13.22	13.35	13.54
				15	10.98	11.33	11.08		17.23	16.53	16.67
				20	11.5	11.36	11.67		21.83	21.26	21.19
				25	11.37	11.22	10.99		21.45	22.12	22.19
				30	11.29	11.38	11.72		19.03	18.56	19.15
				35	11.11	11.07	11.37		16.04	15.69	15.26
				40	11.2	11.52	11.36		15.05	14.96	14.54
				45	11.34	11.74	11.48		13.92	14.39	14.1
				50	11.41	11.39	11.07		12.63	13.27	12.89
				55	11.97	11.66	11.68		11.89	12.23	11.67
				60	11.25	11.16	11.56		11.66	11.85	12.23

## Sheet: Supplementary Fig. 8a-c
	8a					8b,8c
	nm	HDSF	HDMA			nm	PBS R N	HDMA Nor	HDMA Hyp	HDSF Nor	HDSF Hyp	HD-NH2 R N
	850	0.00415	0.00476			850	-0.00332	-0.02902	-0.01125	-0.00615	-0.00426	0.00106
	849	0.00427	0.00498			849	-0.00546	-0.02342	-0.0052	-0.00259	-0.00754	0.00562
	848	0.00437	0.00515			848	-0.00338	-0.02325	-0.00659	0.00101	-0.00624	0.0091
	847	0.0045	0.0053			847	0.00319	-0.02499	-0.00323	0.00304	-0.00488	0.00852
	846	0.00459	0.00544			846	-0.00103	-0.02619	-0.00949	0.00258	-0.00705	0.00672
	845	0.00469	0.00558			845	-9.5e-05	-0.02305	-0.00488	0.000574	-0.00505	0.00538
	844	0.00484	0.0058			844	-0.00252	-0.02533	-0.00561	0.000461	-0.00481	0.0091
	843	0.00493	0.00603			843	0.000744	-0.02372	-0.00488	0.000908	-0.00161	0.00582
	842	0.0051	0.00625			842	0.000748	-0.02356	-0.0043	0.00213	-0.00238	0.00671
	841	0.00519	0.00648			841	-0.00178	-0.02428	-0.00591	0.00033	-0.00678	0.00213
	840	0.00537	0.00671			840	-0.000861	-0.02326	-0.00661	0.00268	-0.00508	0.00498
	839	0.00549	0.00693			839	-0.00198	-0.02305	-0.00513	0.00143	-0.00477	0.00601
	838	0.00562	0.00712			838	0.00253	-0.02147	-0.0029	0.00232	-0.00358	0.0069
	837	0.00576	0.00741			837	0.00133	-0.01958	-0.00456	0.00165	0.00029	0.00595
	836	0.00598	0.00761			836	-0.00129	-0.02159	-0.00377	0.00343	-0.00339	0.00553
	835	0.00601	0.00788			835	-0.000309	-0.02276	-0.00457	0.00251	-0.00341	0.00642
	834	0.00616	0.00818			834	-0.00226	-0.02246	-0.00478	0.00148	-0.00343	0.00656
	833	0.00629	0.00852			833	-0.00147	-0.02099	-0.0035	0.00316	-0.00286	0.0064
	832	0.0064	0.0088			832	0.000549	-0.01927	-0.00283	0.00374	-0.00129	0.00598
	831	0.00652	0.00923			831	0.00119	-0.01885	-0.00165	0.00566	-1e-05	0.00627
	830	0.00672	0.00952			830	-0.00179	-0.01918	-0.00305	0.00287	-0.00264	0.00632
	829	0.00679	0.00992			829	-7.6e-05	-0.01866	-0.00347	0.00194	-0.003	0.00778
	828	0.00693	0.01027			828	-0.00111	-0.01943	-0.00278	0.00243	-0.00285	0.00717
	827	0.00707	0.01067			827	-0.00109	-0.01907	-0.00165	0.00332	-0.00233	0.00413
	826	0.00717	0.01104			826	0.00155	-0.01734	-0.00151	0.00525	-0.000262	0.00569
	825	0.00739	0.01145			825	-0.000562	-0.01957	-0.00144	0.00346	-0.00145	0.00521
	824	0.00749	0.01183			824	-0.000257	-0.01874	-0.00146	0.00326	-0.00248	0.00573
	823	0.0077	0.01219			823	0.000431	-0.01694	-0.000253	0.00475	-0.00146	0.00681
	822	0.00773	0.01259			822	0.00104	-0.01777	-0.00254	0.00358	-0.00279	0.00478
	821	0.00796	0.01302			821	-0.000275	-0.01652	-0.00169	0.0039	-0.00114	0.00626
	820	0.00811	0.01341			820	0.000485	-0.01692	-1.7e-05	0.00472	-0.00189	0.00613
	819	0.00824	0.01388			819	0.000439	-0.01743	-0.00059	0.0038	-0.00179	0.00773
	818	0.00837	0.01429			818	0.00124	-0.01583	-0.000425	0.00533	-0.00129	0.00581
	817	0.00864	0.01475			817	0.000458	-0.01526	-0.000945	0.00402	-0.00133	0.00539
	816	0.00882	0.01517			816	-0.000199	-0.01526	-0.000285	0.0046	-0.000832	0.00649
	815	0.00893	0.01558			815	0.000608	-0.01509	0.000749	0.00621	-0.000536	0.0066
	814	0.00912	0.01611			814	0.000164	-0.01425	0.00021	0.0054	-0.00162	0.00691
	813	0.00924	0.0166			813	0.000427	-0.01306	0.00144	0.00677	-0.000523	0.00605
	812	0.00949	0.01705			812	3e-06	-0.01296	0.00198	0.0057	-0.000602	0.00657
	811	0.00967	0.01761			811	0.00173	-0.01238	0.0035	0.00656	0.000563	0.00592
	810	0.0099	0.0181			810	0.00151	-0.01092	0.00367	0.00723	0.00115	0.00731
	809	0.01007	0.01862			809	0.00166	-0.01086	0.00367	0.0069	0.00105	0.00763
	808	0.01027	0.01917			808	0.00142	-0.01066	0.00342	0.00613	0.00157	0.00645
	807	0.01047	0.01977			807	0.000925	-0.01057	0.00185	0.00656	0.00102	0.00681
	806	0.01067	0.02032			806	0.00118	-0.01021	0.00265	0.00683	0.001	0.00703
	805	0.01091	0.02089			805	0.00083	-0.00963	0.00268	0.00737	0.00176	0.00699
	804	0.01115	0.0215			804	0.00109	-0.00811	0.0035	0.00788	0.00197	0.00766
	803	0.01142	0.02208			803	0.00054	-0.00799	0.00439	0.00693	0.00137	0.00714
	802	0.01166	0.02268			802	0.000819	-0.00774	0.00387	0.00772	0.00127	0.00756
	801	0.0119	0.02332			801	3.4e-05	-0.00746	0.00458	0.00717	0.0019	0.00823
	800	0.0122	0.02394			800	-9.6e-05	-0.00694	0.00462	0.00731	0.00166	0.00759
	799	0.01253	0.02456			799	8.8e-05	-0.00627	0.00469	0.00795	0.00199	0.00666
	798	0.01272	0.02523			798	0.00056	-0.00681	0.00436	0.00711	0.00116	0.00658
	797	0.01294	0.02583			797	3.1e-05	-0.00589	0.00538	0.00755	0.00176	0.00673
	796	0.01325	0.02652			796	0.000297	-0.00378	0.00588	0.00844	0.00254	0.00754
	795	0.01363	0.02736			795	0.000799	-0.00282	0.00669	0.00877	0.00356	0.00778
	794	0.01409	0.02813			794	-1.6e-05	-0.00264	0.00607	0.00853	0.00243	0.0083
	793	0.01459	0.02885			793	-0.000405	-0.000778	0.00753	0.00923	0.00386	0.00841
	792	0.01495	0.02957			792	0.000326	-0.000408	0.00757	0.00955	0.00471	0.00861
	791	0.01532	0.03025			791	0.000178	0.000373	0.00809	0.00932	0.00444	0.00855
	790	0.01565	0.03101			790	0.000496	0.00127	0.00809	0.00967	0.00411	0.00675
	789	0.01602	0.03171			789	0.000639	0.00164	0.00884	0.01045	0.00396	0.00756
	788	0.01648	0.03237			788	-0.000901	0.0015	0.00764	0.00931	0.00355	0.00842
	787	0.01686	0.03318			787	-0.000305	0.00293	0.00865	0.00954	0.00475	0.00785
	786	0.01731	0.03388			786	-0.000182	0.00434	0.00895	0.00983	0.00484	0.00795
	785	0.01779	0.03464			785	-0.000213	0.00506	0.0093	0.01031	0.00499	0.00901
	784	0.01825	0.03545			784	-0.000993	0.00482	0.0089	0.00989	0.00447	0.00934
	783	0.01873	0.03623			783	-0.000395	0.00672	0.00969	0.0106	0.00566	0.01005
	782	0.01921	0.037			782	0.000397	0.00836	0.01181	0.01135	0.0065	0.00967
	781	0.01972	0.03775			781	-5.7e-05	0.00905	0.01192	0.01179	0.00664	0.00879
	780	0.02024	0.03848			780	-0.000683	0.00948	0.01071	0.01112	0.00634	0.00888
	779	0.02084	0.03926			779	-8.1e-05	0.0116	0.01192	0.01214	0.00768	0.00932
	778	0.02146	0.04006			778	-0.000488	0.01212	0.01251	0.01222	0.00734	0.01004
	777	0.02201	0.04088			777	-0.00131	0.01267	0.01255	0.01193	0.0067	0.00986
	776	0.02262	0.04169			776	-0.000596	0.01504	0.0132	0.01262	0.00787	0.00929
	775	0.0233	0.04244			775	0.000175	0.01712	0.0139	0.01303	0.00847	0.01006
	774	0.02393	0.0432			774	-0.000795	0.01706	0.0136	0.01264	0.00847	0.01023
	773	0.02465	0.044			773	-0.00181	0.01768	0.01314	0.01258	0.00827	0.01056
	772	0.02534	0.04477			772	-0.00164	0.01968	0.01385	0.01313	0.00844	0.01113
	771	0.026	0.04559			771	-0.00126	0.02105	0.01469	0.014	0.0091	0.01119
	770	0.02681	0.04637			770	-0.00142	0.02197	0.01524	0.01435	0.00953	0.0115
	769	0.02758	0.04716			769	-0.000943	0.02399	0.01562	0.01464	0.01031	0.01217
	768	0.02838	0.0479			768	-0.000748	0.02596	0.01642	0.01467	0.01089	0.01227
	767	0.02926	0.04868			767	-0.00116	0.0271	0.01646	0.01429	0.01056	0.01227
	766	0.03005	0.04947			766	-0.00101	0.02873	0.01669	0.01481	0.01098	0.01292
	765	0.03101	0.05028			765	-0.00122	0.03052	0.01699	0.01482	0.01175	0.01352
	764	0.03184	0.05103			764	-0.00123	0.03231	0.01765	0.01493	0.01222	0.01327
	763	0.03283	0.0518			763	-0.00124	0.03411	0.01841	0.01624	0.01334	0.01275
	762	0.03378	0.05256			762	-0.0015	0.03643	0.0186	0.01687	0.0145	0.01306
	761	0.03485	0.05324			761	-0.00114	0.03859	0.01942	0.01682	0.01468	0.01408
	760	0.03574	0.05396			760	-0.000522	0.0407	0.0203	0.01691	0.01506	0.0152
	759	0.03675	0.05476			759	-0.00166	0.04235	0.01981	0.01679	0.0151	0.01565
	758	0.03789	0.0555			758	-0.00217	0.0447	0.02044	0.01696	0.01556	0.01598
	757	0.03889	0.05621			757	-0.00156	0.04734	0.0217	0.01767	0.01667	0.01677
	756	0.03995	0.05691			756	-0.00135	0.04949	0.02201	0.01884	0.01752	0.01718
	755	0.04115	0.05762			755	-0.00145	0.05233	0.02278	0.01972	0.01804	0.01753
	754	0.04231	0.05835			754	-0.00136	0.05586	0.02362	0.02033	0.01881	0.01832
	753	0.04345	0.05908			753	-0.00192	0.05837	0.02349	0.02056	0.01955	0.01957
	752	0.04465	0.05978			752	-0.00262	0.0604	0.02364	0.02091	0.02046	0.02037
	751	0.04584	0.06046			751	-0.00189	0.06346	0.02458	0.02204	0.02176	0.02095
	750	0.04704	0.06113			750	-0.00175	0.06684	0.02586	0.02257	0.02292	0.02139
	749	0.04828	0.06178			749	-0.00216	0.06984	0.02662	0.02288	0.0237	0.02193
	748	0.04951	0.06249			748	-0.00177	0.07311	0.02714	0.02401	0.02458	0.02304
	747	0.05079	0.06327			747	-0.00242	0.07651	0.02789	0.02419	0.0257	0.02466
	746	0.05202	0.06396			746	-0.00262	0.08017	0.02915	0.0249	0.02721	0.02558
	745	0.05332	0.06461			745	-0.00217	0.08394	0.03007	0.02567	0.0285	0.02723
	744	0.05459	0.06528			744	-0.00238	0.08796	0.0306	0.02606	0.02976	0.02906
	743	0.05591	0.06594			743	-0.00272	0.09205	0.03143	0.02715	0.03159	0.03052
	742	0.05722	0.06671			742	-0.0026	0.0963	0.0325	0.02864	0.03316	0.03235
	741	0.05851	0.06741			741	-0.00237	0.10115	0.03428	0.03021	0.03475	0.03406
	740	0.05983	0.06813			740	-0.00252	0.10586	0.03517	0.0308	0.03624	0.03628
	739	0.0611	0.06886			739	-0.00251	0.11054	0.03665	0.0312	0.03801	0.03876
	738	0.06238	0.06963			738	-0.00265	0.11506	0.03838	0.03219	0.03985	0.04131
	737	0.06362	0.07043			737	-0.00265	0.11992	0.03966	0.03367	0.04244	0.04383
	736	0.06493	0.07121			736	-0.00286	0.12491	0.04122	0.03504	0.04459	0.04682
	735	0.06625	0.072			735	-0.00309	0.13026	0.04341	0.03651	0.0472	0.05031
	734	0.06746	0.07284			734	-0.00362	0.13498	0.04482	0.03756	0.04928	0.05456
	733	0.06875	0.07367			733	-0.0038	0.14113	0.04714	0.03904	0.05176	0.05895
	732	0.06997	0.07454			732	-0.00322	0.14745	0.04982	0.04086	0.05476	0.06336
	731	0.07119	0.07542			731	-0.00314	0.15308	0.05261	0.04264	0.05773	0.06787
	730	0.07241	0.07628			730	-0.00334	0.15818	0.05497	0.04401	0.06037	0.07317
	729	0.07362	0.07718			729	-0.00345	0.1615	0.0571	0.04512	0.06306	0.07926
	728	0.07484	0.07802			728	-0.00323	0.16845	0.06061	0.04714	0.06629	0.08553
	727	0.076	0.07887			727	-0.00322	0.17658	0.06431	0.04931	0.07025	0.09283
	726	0.07718	0.07982			726	-0.00297	0.18268	0.06839	0.05124	0.07381	0.09949
	725	0.07836	0.0807			725	-0.003	0.18818	0.0724	0.0533	0.07707	0.10694
	724	0.07954	0.0816			724	-0.00266	0.19434	0.07646	0.05511	0.08146	0.11532
	723	0.08063	0.08253			723	-0.00307	0.20001	0.08038	0.05707	0.08541	0.12384
	722	0.08178	0.08346			722	-0.00326	0.20596	0.08489	0.05887	0.08989	0.13358
	721	0.08297	0.08446			721	-0.00322	0.21151	0.09011	0.06087	0.09448	0.14402
	720	0.0841	0.08544			720	-0.00326	0.21707	0.09471	0.06305	0.09909	0.15142
	719	0.08524	0.08646			719	-0.00327	0.22191	0.09998	0.06593	0.10417	0.16247
	718	0.0864	0.08747			718	-0.00309	0.22753	0.10568	0.06823	0.10924	0.1745
	717	0.08753	0.08852			717	-0.0027	0.23324	0.11136	0.07072	0.11474	0.18652
	716	0.08863	0.08965			716	-0.00264	0.23756	0.11657	0.0723	0.12052	0.19833
	715	0.08978	0.09073			715	-0.00354	0.24177	0.11888	0.0741	0.1264	0.21076
	714	0.09093	0.09181			714	-0.00348	0.2461	0.12557	0.0764	0.13224	0.22271
	713	0.092	0.09295			713	-0.00351	0.25056	0.13256	0.0786	0.13805	0.23478
	712	0.09313	0.09412			712	-0.00374	0.25403	0.13825	0.08066	0.14458	0.24614
	711	0.09427	0.09531			711	-0.00305	0.25812	0.1441	0.08344	0.1518	0.25866
	710	0.09539	0.09653			710	-0.00282	0.2617	0.14981	0.08551	0.15588	0.27072
	709	0.09654	0.0977			709	-0.00311	0.26435	0.15454	0.08757	0.16416	0.28235
	708	0.09769	0.09892			708	-0.00312	0.26718	0.15932	0.08961	0.17236	0.29417
	707	0.09882	0.1002			707	-0.00331	0.27013	0.16456	0.09176	0.17951	0.30518
	706	0.09994	0.10145			706	-0.00306	0.27299	0.1699	0.09397	0.18747	0.31617
	705	0.10114	0.10277			705	-0.00312	0.27532	0.1748	0.09617	0.19524	0.32614
	704	0.10224	0.10399			704	-0.00346	0.27736	0.17794	0.09793	0.20256	0.33529
	703	0.10342	0.10528			703	-0.00359	0.27913	0.18147	0.09953	0.20997	0.3444
	702	0.10462	0.1066			702	-0.00333	0.28087	0.18495	0.10162	0.21719	0.35341
	701	0.10579	0.10793			701	-0.00298	0.28376	0.18912	0.10356	0.22552	0.36109
	700	0.10694	0.10926			700	-0.00347	0.28491	0.19167	0.10502	0.23278	0.3681
	699	0.10818	0.11058			699	-0.00283	0.28724	0.19439	0.10739	0.24021	0.37449
	698	0.10937	0.11197			698	-0.00293	0.28869	0.19609	0.10934	0.24734	0.38028
	697	0.11057	0.11337			697	-0.00297	0.29031	0.19721	0.11081	0.2538	0.38483
	696	0.11181	0.11471			696	-0.00284	0.29193	0.19848	0.11224	0.26039	0.38922
	695	0.11304	0.1161			695	-0.00309	0.29334	0.19919	0.1137	0.26655	0.39183
	694	0.11428	0.11745			694	-0.00377	0.29501	0.19943	0.11484	0.27226	0.39388
	693	0.11556	0.11885			693	-0.00316	0.29728	0.2001	0.11611	0.27692	0.39524
	692	0.11683	0.12028			692	-0.00338	0.29925	0.19956	0.11724	0.28183	0.39703
	691	0.11808	0.1217			691	-0.00317	0.3009	0.199	0.11928	0.28662	0.39584
	690	0.11938	0.1231			690	-0.00289	0.3031	0.19844	0.1205	0.29005	0.39534
	689	0.12068	0.12449			689	-0.00267	0.30524	0.19673	0.12144	0.29271	0.39364
	688	0.12197	0.12595			688	-0.00346	0.3069	0.19398	0.12215	0.29467	0.39175
	687	0.12332	0.12733			687	-0.00322	0.30958	0.19267	0.12307	0.29578	0.38879
	686	0.12473	0.12874			686	-0.00321	0.31219	0.19008	0.12463	0.29705	0.38525
	685	0.12609	0.13037			685	-0.00366	0.31484	0.18752	0.12522	0.29724	0.38152
	684	0.1276	0.13188			684	-0.00332	0.31859	0.18575	0.12643	0.29747	0.37687
	683	0.12922	0.1333			683	-0.00336	0.32107	0.18289	0.12743	0.29677	0.3718
	682	0.13067	0.13475			682	-0.00344	0.32423	0.17982	0.12841	0.29452	0.36678
	681	0.13213	0.13621			681	-0.00303	0.32843	0.17694	0.1302	0.2934	0.36069
	680	0.13362	0.13761			680	-0.00288	0.33239	0.17397	0.1316	0.29037	0.35542
	679	0.13515	0.13907			679	-0.00308	0.33613	0.17131	0.13195	0.28733	0.34882
	678	0.1367	0.14055			678	-0.0031	0.3405	0.16805	0.13341	0.28354	0.34189
	677	0.13823	0.14201			677	-0.00321	0.34504	0.16472	0.13446	0.27955	0.33492
	676	0.13979	0.14338			676	-0.00344	0.34989	0.16186	0.13583	0.27484	0.32887
	675	0.14143	0.14483			675	-0.00299	0.35504	0.15909	0.13707	0.27019	0.32254
	674	0.14304	0.14631			674	-0.00305	0.3602	0.15624	0.13801	0.26518	0.3151
	673	0.14462	0.14778			673	-0.00265	0.36524	0.15328	0.14001	0.25987	0.30844
	672	0.1463	0.14925			672	-0.00304	0.36994	0.15018	0.14051	0.25439	0.30227
	671	0.14791	0.15072			671	-0.00294	0.37648	0.14702	0.14309	0.2495	0.29662
	670	0.14963	0.15221			670	-0.0028	0.38159	0.14389	0.14424	0.24368	0.28999
	669	0.15128	0.15374			669	-0.00307	0.38766	0.14186	0.14542	0.23751	0.2832
	668	0.15297	0.15529			668	-0.00349	0.39298	0.13861	0.14703	0.23261	0.27739
	667	0.15462	0.15677			667	-0.00297	0.39927	0.13649	0.14958	0.22762	0.27192
	666	0.15626	0.15834			666	-0.00306	0.40548	0.13399	0.15167	0.22231	0.26636
	665	0.15794	0.15993			665	-0.00265	0.41113	0.13217	0.15325	0.2174	0.26075
	664	0.15958	0.16147			664	-0.00245	0.41759	0.13026	0.15589	0.21325	0.25511
	663	0.16119	0.16303			663	-0.00265	0.42219	0.12785	0.15751	0.20851	0.25018
	662	0.16284	0.16469			662	-0.00287	0.42777	0.12602	0.15965	0.20433	0.24579
	661	0.16438	0.16631			661	-0.00319	0.43281	0.12349	0.16107	0.19973	0.24091
	660	0.16597	0.16795			660	-0.00365	0.43748	0.12201	0.16408	0.19579	0.23649
	659	0.16757	0.16959			659	-0.00286	0.44304	0.12133	0.1665	0.19318	0.23189
	658	0.16911	0.17126			658	-0.00258	0.44706	0.11955	0.16846	0.18978	0.22838
	657	0.17065	0.17296			657	-0.00316	0.45073	0.11785	0.17086	0.18607	0.22531
	656	0.17212	0.17462			656	-0.00272	0.45513	0.1167	0.17357	0.18407	0.22163
	655	0.17359	0.17633			655	-0.0033	0.45835	0.11553	0.17545	0.1817	0.21881
	654	0.17507	0.17801			654	-0.0026	0.46192	0.11517	0.17883	0.18028	0.21539
	653	0.17652	0.17975			653	-0.00256	0.46496	0.11393	0.18106	0.17798	0.21248
	652	0.17792	0.18146			652	-0.00273	0.46682	0.11296	0.18305	0.17617	0.21051
	651	0.17941	0.18313			651	-0.00301	0.46876	0.11211	0.18557	0.17472	0.20787
	650	0.1808	0.18478			650	-0.0032	0.47043	0.11122	0.18796	0.17356	0.20564
	649	0.18224	0.18648			649	-0.0026	0.47233	0.11114	0.19086	0.17306	0.2036
	648	0.1836	0.18815			648	-0.00281	0.47285	0.11013	0.19245	0.17207	0.20208
	647	0.18502	0.18974			647	-0.00245	0.47402	0.10975	0.19513	0.17208	0.2004
	646	0.1864	0.19129			646	-0.00274	0.47374	0.10948	0.19693	0.17094	0.19795
	645	0.18778	0.19283			645	-0.00272	0.47385	0.10919	0.19911	0.17088	0.19673
	644	0.18922	0.1943			644	-0.0027	0.47296	0.10821	0.19783	0.1711	0.1953
	643	0.19059	0.1957			643	-0.00202	0.47288	0.10823	0.20348	0.17118	0.19416
	642	0.19204	0.19703			642	-0.00259	0.47186	0.10727	0.20552	0.17134	0.19241
	641	0.19346	0.19829			641	-0.00262	0.47017	0.10648	0.20663	0.17113	0.19109
	640	0.19492	0.19954			640	-0.00322	0.46875	0.10594	0.20848	0.17155	0.18928
	639	0.19639	0.20066			639	-0.0029	0.4672	0.10525	0.20964	0.17152	0.18808
	638	0.19784	0.20163			638	-0.00248	0.46618	0.10526	0.21142	0.17244	0.18614
	637	0.19935	0.20256			637	-0.00262	0.46416	0.10452	0.21287	0.17281	0.18366
	636	0.20086	0.20335			636	-0.00231	0.46209	0.10382	0.21449	0.17333	0.18285
	635	0.20242	0.20383			635	-0.00302	0.46004	0.10275	0.2155	0.17336	0.18111
	634	0.20387	0.20421			634	-0.00259	0.45792	0.10218	0.21676	0.17377	0.17867
	633	0.20541	0.20452			633	-0.00259	0.45628	0.10098	0.2175	0.17367	0.17669
	632	0.20699	0.20489			632	-0.00228	0.45453	0.10064	0.21892	0.17404	0.1742
	631	0.20857	0.20482			631	-0.00245	0.45203	0.09964	0.21955	0.17346	0.17197
	630	0.21014	0.20436			630	-0.00219	0.45047	0.09869	0.22065	0.17332	0.1694
	629	0.21171	0.20355			629	-0.00233	0.44856	0.09727	0.22051	0.17239	0.16669
	628	0.21328	0.20255			628	-0.00257	0.44686	0.09616	0.22164	0.17182	0.16443
	627	0.21491	0.20177			627	-0.0028	0.4451	0.09481	0.22188	0.1702	0.16154
	626	0.21656	0.20158			626	-0.00221	0.4438	0.0935	0.22242	0.16912	0.15846
	625	0.21814	0.20044			625	-0.00192	0.4424	0.09223	0.22299	0.16782	0.15473
	624	0.21975	0.19911			624	-0.00217	0.44113	0.09138	0.22369	0.1664	0.15227
	623	0.22136	0.19846			623	-0.00242	0.43934	0.08998	0.2236	0.16391	0.14937
	622	0.22301	0.19776			622	-0.00226	0.43925	0.0883	0.22408	0.1619	0.14562
	621	0.22463	0.19678			621	-0.00245	0.43817	0.08714	0.22438	0.15977	0.14265
	620	0.22626	0.19591			620	-0.00262	0.43676	0.0857	0.22469	0.15739	0.13963
	619	0.22781	0.19511			619	-0.00269	0.43664	0.08474	0.22515	0.15447	0.13651
	618	0.22941	0.19476			618	-0.00274	0.43616	0.08324	0.22529	0.15148	0.1332
	617	0.23092	0.19364			617	-0.00291	0.43568	0.08174	0.22558	0.14846	0.12968
	616	0.23252	0.19215			616	-0.00253	0.43566	0.08077	0.22668	0.14606	0.12658
	615	0.23402	0.19182			615	-0.0022	0.43514	0.0798	0.22688	0.14299	0.12323
	614	0.23549	0.19103			614	-0.00249	0.43499	0.07848	0.22707	0.13992	0.12016
	613	0.23693	0.18997			613	-0.0024	0.43471	0.0774	0.2279	0.137	0.11671
	612	0.23829	0.18929			612	-0.00247	0.43411	0.07629	0.2283	0.13364	0.11379
	611	0.23962	0.18834			611	-0.00234	0.43349	0.07531	0.22892	0.13073	0.1108
	610	0.24093	0.18777			610	-0.00258	0.43297	0.074	0.22893	0.12717	0.10782
	609	0.24217	0.18627			609	-0.00233	0.43296	0.07347	0.23045	0.12428	0.10481
	608	0.24331	0.18598			608	-0.00223	0.43228	0.07236	0.23099	0.12161	0.10245
	607	0.24448	0.18603			607	-0.00216	0.43137	0.07144	0.23197	0.11875	0.09972
	606	0.24549	0.1849			606	-0.00218	0.43082	0.07056	0.23244	0.11614	0.0966
	605	0.24649	0.18371			605	-0.00262	0.42948	0.06964	0.23289	0.11336	0.09417
	604	0.24736	0.1835			604	-0.00259	0.42769	0.06906	0.23336	0.11056	0.09169
	603	0.24823	0.18254			603	-0.00255	0.42579	0.06819	0.23418	0.10817	0.08907
	602	0.24902	0.18206			602	-0.00251	0.42457	0.06735	0.23489	0.106	0.08696
	601	0.24971	0.18089			601	-0.00271	0.42229	0.06701	0.23568	0.10362	0.08476
	600	0.25034	0.18015			600	-0.00228	0.42017	0.06674	0.23664	0.10217	0.08278
	599	0.25089	0.18074			599	-0.00233	0.41803	0.06605	0.23722	0.10051	0.08052
	598	0.25144	0.17937			598	-0.00237	0.41519	0.06551	0.2377	0.0983	0.07867
	597	0.25189	0.17862			597	-0.00254	0.41162	0.06464	0.238	0.09623	0.07659
	596	0.25233	0.17782			596	-0.00238	0.40882	0.06406	0.23888	0.0948	0.07464
	595	0.25267	0.17781			595	-0.00228	0.40533	0.06362	0.23937	0.09326	0.07305
	594	0.25299	0.17706			594	-0.00232	0.40181	0.06327	0.23991	0.09172	0.07104
	593	0.25326	0.17654			593	-0.00241	0.39785	0.06273	0.23985	0.09035	0.06915
	592	0.25345	0.17651			592	-0.00256	0.39405	0.06223	0.24004	0.0893	0.06749
	591	0.25366	0.17565			591	-0.0026	0.39014	0.0621	0.24033	0.0885	0.06566
	590	0.2538	0.17424			590	-0.0025	0.38606	0.06185	0.2402	0.0873	0.0643
	589	0.25394	0.17427			589	-0.00226	0.38176	0.06153	0.24003	0.08629	0.06281
	588	0.25401	0.17375			588	-0.00245	0.37708	0.061	0.23975	0.08535	0.06142
	587	0.25413	0.17327			587	-0.00254	0.37229	0.06069	0.23946	0.08421	0.06011
	586	0.25414	0.17247			586	-0.00258	0.368	0.06042	0.23885	0.08332	0.0585
	585	0.25422	0.17178			585	-0.00237	0.36387	0.06027	0.23852	0.08278	0.05697
	584	0.25422	0.17208			584	-0.00258	0.35935	0.0596	0.23808	0.08194	0.05534
	583	0.25423	0.17128			583	-0.00273	0.35467	0.05933	0.2374	0.08117	0.05405
	582	0.25422	0.16992			582	-0.00229	0.35044	0.05939	0.23675	0.08063	0.05277
	581	0.25424	0.17028			581	-0.00247	0.34592	0.05927	0.23567	0.07975	0.05179
	580	0.25424	0.17013			580	-0.00275	0.34156	0.05924	0.2347	0.07911	0.0503
	579	0.25424	0.1696			579	-0.00263	0.33738	0.05894	0.23358	0.07851	0.04892
	578	0.25426	0.1694			578	-0.00252	0.33351	0.05883	0.23274	0.07769	0.04757
	577	0.25429	0.1683			577	-0.00224	0.32961	0.05878	0.2318	0.07695	0.04621
	576	0.25429	0.1668			576	-0.0022	0.32584	0.05867	0.23081	0.07613	0.0454
	575	0.25433	0.1651			575	-0.00218	0.32205	0.05834	0.22957	0.07526	0.04438
	574	0.2544	0.16398			574	-0.00232	0.31798	0.05822	0.22847	0.07414	0.04322
	573	0.25449	0.16238			573	-0.0023	0.31455	0.05828	0.22726	0.07321	0.04197
	572	0.25462	0.16061			572	-0.00228	0.31109	0.05816	0.2258	0.07251	0.0405
	571	0.25477	0.15887			571	-0.00235	0.30771	0.0579	0.22461	0.07139	0.03919
	570	0.25496	0.15713			570	-0.00243	0.30457	0.0576	0.22358	0.07034	0.03775
	569	0.25521	0.15545			569	-0.00238	0.30116	0.0577	0.22242	0.06954	0.03661
	568	0.25549	0.1538			568	-0.0024	0.29808	0.05803	0.22131	0.06875	0.03534
	567	0.25587	0.15214			567	-0.00243	0.29496	0.05779	0.21998	0.068	0.03425
	566	0.25632	0.15051			566	-0.00255	0.29155	0.05754	0.21885	0.06671	0.03291
	565	0.25681	0.14887			565	-0.0026	0.2888	0.05775	0.21793	0.06577	0.03206
	564	0.25743	0.14735			564	-0.00248	0.28606	0.05819	0.21695	0.06531	0.03126
	563	0.25819	0.14579			563	-0.00224	0.28314	0.05862	0.21593	0.06459	0.03001
	562	0.25906	0.14432			562	-0.00208	0.28036	0.05925	0.21509	0.06431	0.02925
	561	0.26006	0.14286			561	-0.00217	0.2772	0.05937	0.21403	0.0638	0.02856
	560	0.26114	0.14148			560	-0.00209	0.27396	0.0596	0.21278	0.06298	0.02766
	559	0.26247	0.14009			559	-0.0021	0.27108	0.06033	0.21204	0.0623	0.02649
	558	0.26383	0.13863			558	-0.0026	0.26793	0.06021	0.21075	0.06129	0.02573
	557	0.26529	0.13735			557	-0.00261	0.26498	0.0605	0.20973	0.06089	0.02497
	556	0.26683	0.13604			556	-0.00242	0.26212	0.06119	0.20922	0.06048	0.02388
	555	0.26843	0.13481			555	-0.00258	0.25905	0.06143	0.20843	0.05974	0.023
	554	0.27004	0.13353			554	-0.00245	0.25585	0.06172	0.20734	0.0591	0.02214
	553	0.27156	0.13234			553	-0.00252	0.25266	0.06204	0.2062	0.05861	0.02124
	552	0.27293	0.13115			552	-0.00269	0.24946	0.06221	0.20507	0.05792	0.02037
	551	0.27415	0.13			551	-0.00284	0.24629	0.06239	0.20389	0.05709	0.01973
	550	0.27508	0.12882			550	-0.00274	0.24328	0.0627	0.20292	0.05647	0.01888
	549	0.27565	0.1277			549	-0.00256	0.24022	0.06333	0.20185	0.05633	0.01819
	548	0.27583	0.12663			548	-0.00236	0.23709	0.06392	0.2009	0.05614	0.01752
	547	0.27553	0.1255			547	-0.0023	0.23384	0.06412	0.1998	0.05556	0.01683
	546	0.27476	0.12442			546	-0.00255	0.23066	0.06441	0.19835	0.05497	0.01608
	545	0.27343	0.12337			545	-0.00263	0.22785	0.06487	0.19697	0.05426	0.01514
	544	0.27158	0.12233			544	-0.00247	0.22491	0.06514	0.19562	0.05368	0.01446
	543	0.26932	0.12132			543	-0.00239	0.22184	0.06535	0.19403	0.05316	0.01425
	542	0.26665	0.1203			542	-0.00239	0.21882	0.06555	0.19259	0.05276	0.01368
	541	0.2636	0.11936			541	-0.00246	0.2161	0.066	0.1915	0.05218	0.01292
	540	0.26038	0.11846			540	-0.00234	0.21349	0.06648	0.19016	0.05175	0.01255
	539	0.25694	0.1176			539	-0.0022	0.21087	0.067	0.1886	0.05126	0.01198
	538	0.25344	0.11671			538	-0.00228	0.20818	0.06751	0.18685	0.0508	0.01142
	537	0.24992	0.11595			537	-0.00224	0.20594	0.06813	0.18549	0.05057	0.01087
	536	0.24645	0.1152			536	-0.00254	0.20381	0.06858	0.18409	0.05	0.01043
	535	0.24312	0.11446			535	-0.00239	0.20168	0.06903	0.1825	0.04949	0.00994
	534	0.23985	0.11379			534	-0.00226	0.19974	0.06993	0.18109	0.04911	0.00955
	533	0.23679	0.1132			533	-0.00252	0.19773	0.07067	0.1797	0.04873	0.00931
	532	0.23395	0.11273			532	-0.00266	0.19577	0.07129	0.17819	0.04825	0.00889
	531	0.23125	0.11225			531	-0.00224	0.19454	0.07208	0.1769	0.04838	0.00829
	530	0.22877	0.11188			530	-0.00226	0.19314	0.07262	0.17576	0.04837	0.00785
	529	0.22651	0.11157			529	-0.00261	0.19164	0.07337	0.17468	0.04785	0.0076
	528	0.2244	0.11134			528	-0.00287	0.19021	0.07429	0.17366	0.04756	0.00733
	527	0.22256	0.11119			527	-0.00244	0.18928	0.07536	0.173	0.04747	0.00678
	526	0.22086	0.11109			526	-0.00227	0.1884	0.07636	0.17207	0.04741	0.00673
	525	0.21942	0.11111			525	-0.00231	0.18729	0.07729	0.17138	0.04739	0.00648
	524	0.21808	0.11117			524	-0.00256	0.18635	0.07807	0.17091	0.04687	0.00584
	523	0.21696	0.11139			523	-0.00257	0.18591	0.0791	0.1705	0.04675	0.00555
	522	0.21604	0.1117			522	-0.00244	0.18545	0.08032	0.17031	0.04685	0.00541
	521	0.21522	0.11207			521	-0.00239	0.18497	0.08135	0.17031	0.04681	0.00477
	520	0.21448	0.11253			520	-0.00232	0.18461	0.08241	0.17086	0.04668	0.00468
	519	0.21385	0.11309			519	-0.00222	0.18445	0.08364	0.17137	0.04646	0.00438
	518	0.21326	0.11378			518	-0.00222	0.1843	0.08477	0.17172	0.04647	0.00396
	517	0.21272	0.11454			517	-0.00225	0.18414	0.08603	0.17267	0.0464	0.00369
	516	0.21217	0.11537			516	-0.00221	0.18437	0.0873	0.17408	0.04648	0.00356
	515	0.21158	0.11637			515	-0.00237	0.18452	0.08862	0.17537	0.04632	0.00316
	514	0.21083	0.11738			514	-0.00233	0.18462	0.08987	0.17682	0.04613	0.00279
	513	0.21004	0.11856			513	-0.00225	0.18497	0.09124	0.17852	0.04612	0.00271
	512	0.20902	0.11982			512	-0.00218	0.18554	0.09278	0.18053	0.046	0.00261
	511	0.20789	0.12117			511	-0.00212	0.18626	0.09428	0.18246	0.04605	0.00227
	510	0.20658	0.1226			510	-0.00201	0.18708	0.0956	0.18444	0.0462	0.00181
	509	0.20505	0.12414			509	-0.00211	0.18789	0.0973	0.1866	0.04607	0.00158
	508	0.20337	0.12575			508	-0.00213	0.18911	0.09897	0.18865	0.04611	0.00145
	507	0.20142	0.12744			507	-0.002	0.19026	0.10062	0.19078	0.04616	0.00117
	506	0.19951	0.12921			506	-0.00198	0.19173	0.10257	0.19308	0.04629	0.000956
	505	0.1973	0.13109			505	-0.00193	0.19325	0.10467	0.19503	0.04642	0.00074
	504	0.19501	0.13308			504	-0.00202	0.19489	0.1065	0.19674	0.04625	0.00055
	503	0.19263	0.13515			503	-0.00188	0.19685	0.10845	0.19827	0.04646	0.00015
	502	0.1902	0.13725			502	-0.00188	0.1989	0.11053	0.19961	0.04649	-0.000218
	501	0.18778	0.1395			501	-0.00196	0.20105	0.10972	0.20066	0.0465	-0.000328
	500	0.18535	0.14167			500	-0.00179	0.20374	0.11446	0.20168	0.04693	-0.000632
	499	0.18295	0.14401			499	-0.00164	0.20627	0.11772	0.20191	0.0468	-0.00091
	498	0.18056	0.14633			498	-0.00192	0.20883	0.12017	0.20202	0.04694	-0.000883
	497	0.17825	0.14868			497	-0.00174	0.21189	0.12291	0.2018	0.04704	-0.00112
	496	0.17602	0.1511			496	-0.00179	0.21494	0.12539	0.20149	0.04719	-0.00123
	495	0.17397	0.15352			495	-0.00185	0.21811	0.12801	0.20043	0.04754	-0.00142
	494	0.17186	0.15596			494	-0.0017	0.22198	0.13106	0.19978	0.04772	-0.00123
	493	0.16999	0.1585			493	-0.00196	0.22545	0.13371	0.1986	0.0478	-0.0015
	492	0.16817	0.16094			492	-0.00205	0.22925	0.1368	0.19708	0.04781	-0.00119
	491	0.16642	0.16341			491	-0.00194	0.23361	0.13996	0.19585	0.04811	-0.00128
	490	0.16479	0.16583			490	-0.00193	0.23757	0.1425	0.19461	0.04821	-0.00132
	489	0.16317	0.16829			489	-0.00186	0.24241	0.14564	0.1933	0.04879	-0.000513
	488	0.16167	0.17072			488	-0.00177	0.24739	0.14897	0.19212	0.04919	-0.000486
	487	0.16019	0.17309			487	-0.00208	0.25204	0.15219	0.19068	0.04939	-0.000215
	486	0.15871	0.17549			486	-0.00273	0.25697	0.15525	0.18916	0.04934	4e-06
	485	0.15727	0.17783			485	-0.00215	0.26259	0.15883	0.18839	0.04969	0.000768
	484	0.15586	0.1802			484	-0.00167	0.26832	0.1624	0.18817	0.05098	0.00133
	483	0.15438	0.18245			483	-0.00152	0.27433	0.16569	0.18744	0.05119	0.00181
	482	0.15291	0.1848			482	-0.00189	0.28041	0.16914	0.18715	0.05135	0.00281
	481	0.15137	0.18701			481	-0.0018	0.2872	0.17284	0.18683	0.05152	0.0029
	480	0.14967	0.1892			480	-0.00187	0.29402	0.17597	0.18681	0.0517	0.00381
	479	0.14808	0.19142			479	-0.00188	0.30112	0.18004	0.18729	0.05259	0.00464
	478	0.14632	0.19356			478	-0.00168	0.30859	0.18332	0.18769	0.05278	0.00525
	477	0.14466	0.19573			477	-0.0015	0.31624	0.18695	0.188	0.05302	0.00622
	476	0.14271	0.19786			476	-0.00156	0.32436	0.19105	0.18868	0.05371	0.00654
	475	0.14087	0.20008			475	-0.0017	0.33246	0.19449	0.1895	0.05439	0.00792
	474	0.13893	0.20226			474	-0.00216	0.3404	0.19766	0.18883	0.05418	0.00876
	473	0.13692	0.20447			473	-0.00167	0.35011	0.20131	0.19005	0.05556	0.00921
	472	0.13493	0.20665			472	-0.00164	0.35879	0.20524	0.19017	0.0557	0.01052
	471	0.1329	0.20882			471	-0.00161	0.36822	0.20883	0.19099	0.05648	0.01094
	470	0.13086	0.21107			470	-0.00153	0.37842	0.21266	0.19144	0.05692	0.0116
	469	0.12889	0.21328			469	-0.00145	0.38861	0.21626	0.19173	0.05772	0.01208
	468	0.12682	0.21545			468	-0.00153	0.3988	0.21994	0.19123	0.05795	0.01263
	467	0.12482	0.21771			467	-0.00147	0.40975	0.22385	0.19113	0.05871	0.01293
	466	0.12292	0.21996			466	-0.00161	0.42012	0.22691	0.19013	0.05881	0.01368
	465	0.12097	0.22218			465	-0.00164	0.43133	0.23048	0.18908	0.0599	0.01429
	464	0.11904	0.22435			464	-0.00163	0.44171	0.23378	0.18828	0.06012	0.0141
	463	0.11726	0.22645			463	-0.00164	0.45283	0.23749	0.18731	0.06081	0.01448
	462	0.1155	0.22846			462	-0.00157	0.46341	0.24076	0.1861	0.06141	0.01507
	461	0.11374	0.2304			461	-0.00152	0.47394	0.24402	0.185	0.06229	0.01507
	460	0.11215	0.23222			460	-0.00154	0.48441	0.24691	0.1837	0.06276	0.01529
	459	0.11056	0.23405			459	-0.00127	0.4938	0.25038	0.18217	0.06363	0.0152
	458	0.10908	0.23558			458	-0.00135	0.50297	0.2533	0.18057	0.06412	0.01525
	457	0.10754	0.23708			457	-0.00111	0.51145	0.25643	0.17951	0.06526	0.01517
	456	0.10614	0.23841			456	-0.00109	0.51853	0.25908	0.17809	0.06551	0.01507
	455	0.10463	0.23959			455	-0.00161	0.5246	0.26182	0.17659	0.06606	0.01509
	454	0.1033	0.24043			454	-0.0018	0.53015	0.26435	0.17515	0.06678	0.01554
	453	0.10194	0.24111			453	-0.00147	0.53492	0.26734	0.17447	0.06734	0.01522
	452	0.10056	0.24151			452	-0.00165	0.53827	0.26966	0.17308	0.0681	0.01504
	451	0.09929	0.24171			451	-0.00136	0.54067	0.27262	0.17263	0.0692	0.01522
	450	0.09801	0.24154			450	-0.0012	0.54172	0.27465	0.17206	0.06964	0.01508
	449	0.09677	0.24119			449	-0.00123	0.54148	0.27719	0.17115	0.07047	0.01483
	448	0.09555	0.24056			448	-0.0014	0.54066	0.27962	0.17031	0.07077	0.01525
	447	0.0944	0.23963			447	-0.0011	0.53954	0.28203	0.16985	0.07197	0.0152
	446	0.09345	0.23844			446	-0.00127	0.53702	0.28438	0.16912	0.07269	0.01495
	445	0.09243	0.23693			445	-0.00133	0.53484	0.28702	0.16864	0.07366	0.01473
	444	0.09162	0.23516			444	-0.00103	0.53229	0.28964	0.16903	0.07532	0.01517
	443	0.0906	0.23307			443	-0.00162	0.52839	0.29164	0.16762	0.07498	0.01473
	442	0.08984	0.23084			442	-0.00158	0.52522	0.29378	0.16768	0.07646	0.01498
	441	0.0891	0.22828			441	-0.00133	0.52178	0.29612	0.16778	0.07686	0.01503
	440	0.08842	0.22559			440	-0.00143	0.51856	0.29842	0.16712	0.07765	0.01503
	439	0.08779	0.22265			439	-0.00133	0.51509	0.30143	0.16695	0.07872	0.01491
	438	0.08728	0.21961			438	-0.00132	0.51246	0.30256	0.16709	0.07942	0.01432
	437	0.08678	0.21639			437	-0.00144	0.50892	0.30497	0.16629	0.08003	0.01378
	436	0.08634	0.2132			436	-0.00123	0.50548	0.30652	0.1654	0.08075	0.01429
	435	0.08596	0.20989			435	-0.00128	0.50188	0.3083	0.16521	0.08074	0.01462
	434	0.08561	0.20649			434	-0.00183	0.49827	0.30942	0.16436	0.08061	0.01437
	433	0.08533	0.20299			433	-0.00146	0.49563	0.31153	0.16367	0.08098	0.01369
	432	0.08509	0.19952			432	-0.00118	0.49241	0.31364	0.16383	0.08183	0.01292
	431	0.08496	0.19613			431	-0.0018	0.48825	0.31498	0.16379	0.0818	0.01273
	430	0.08481	0.19254			430	-0.00157	0.48461	0.3174	0.16384	0.08206	0.01218
	429	0.08469	0.18902			429	-0.00119	0.48055	0.31906	0.16381	0.08245	0.01283
	428	0.08472	0.18562			428	-0.00153	0.47517	0.32089	0.16378	0.08245	0.01202
	427	0.0847	0.18212			427	-0.00118	0.47022	0.32323	0.16408	0.08329	0.01188
	426	0.0848	0.17875			426	-0.00172	0.46413	0.32466	0.16388	0.08308	0.01141
	425	0.08484	0.17527			425	-0.00145	0.4592	0.32685	0.16475	0.08358	0.01161
	424	0.08512	0.17189			424	-0.00089	0.45346	0.32927	0.16639	0.08501	0.01093
	423	0.0853	0.1685			423	-0.00148	0.44742	0.33135	0.16738	0.08541	0.01022
	422	0.08562	0.16509			422	-0.00175	0.44134	0.33336	0.16759	0.08565	0.01015
	421	0.08615	0.16178			421	-0.00111	0.43559	0.3358	0.169	0.08708	0.0099
	420	0.08691	0.15839			420	-0.00112	0.42921	0.33777	0.17016	0.08749	0.00967
	419	0.08746	0.1551			419	-0.00127	0.4231	0.33983	0.17154	0.08805	0.0091
	418	0.08811	0.15181			418	-0.00135	0.41746	0.34183	0.17343	0.0887	0.00869
	417	0.08891	0.14863			417	-0.00197	0.41191	0.34363	0.17486	0.08915	0.00817
	416	0.08976	0.14552			416	-0.00191	0.40618	0.34543	0.17641	0.08927	0.00792
	415	0.09069	0.14228			415	-0.00137	0.40029	0.34639	0.17848	0.08953	0.00791
	414	0.09175	0.13918			414	-0.00197	0.39498	0.34687	0.17961	0.08922	0.00788
	413	0.09287	0.13621			413	-0.00149	0.3899	0.3495	0.18177	0.09001	0.00765
	412	0.09409	0.13326			412	-0.00177	0.38512	0.35152	0.18384	0.09081	0.00834
	411	0.09544	0.13036			411	-0.00223	0.3795	0.35278	0.18542	0.09087	0.00871
	410	0.0969	0.1275			410	-0.00148	0.37602	0.35531	0.18752	0.09249	0.00855
	409	0.09852	0.12478			409	-0.0016	0.37103	0.35866	0.19061	0.09476	0.00831
	408	0.10008	0.12216			408	-0.00163	0.3674	0.36256	0.19289	0.09697	0.00854
	407	0.10168	0.11966			407	-0.000441	0.36383	0.36678	0.19609	0.1	0.00882
	406	0.10341	0.11725			406	-0.00101	0.36003	0.37133	0.19881	0.103	0.00965
	405	0.10506	0.11485			405	-0.00146	0.35624	0.37716	0.20174	0.10702	0.01052
	404	0.10689	0.11254			404	-0.00141	0.35312	0.38354	0.20564	0.11138	0.01055
	403	0.10876	0.11039			403	-0.00134	0.35116	0.39098	0.20917	0.11665	0.01047
	402	0.11086	0.10823			402	-0.00123	0.34879	0.39912	0.21308	0.12297	0.01053
	401	0.11274	0.10606			401	-0.00106	0.34655	0.40747	0.21727	0.12962	0.0117
	400	0.1147	0.10405			400	-0.000815	0.34468	0.41687	0.22165	0.13546	0.01281
	399	0.11677	0.10211			399	-0.00133	0.34389	0.42612	0.2255	0.141	0.01322
	398	0.11892	0.10026			398	-0.00173	0.34278	0.43604	0.22918	0.15153	0.01413
	397	0.12106	0.09854			397	-0.0013	0.34297	0.44661	0.23359	0.15992	0.01539
	396	0.12315	0.09672			396	-0.00164	0.34367	0.45651	0.23823	0.16895	0.01634
	395	0.12542	0.09495			395	-0.00118	0.34436	0.46708	0.24211	0.17747	0.01719
	394	0.12754	0.09334			394	-0.00118	0.345	0.47795	0.24556	0.18567	0.01808
	393	0.12974	0.09172			393	-0.000892	0.3468	0.48801	0.24946	0.19417	0.01924
	392	0.13202	0.09012			392	-0.00156	0.34816	0.49754	0.25233	0.20143	0.0214
	391	0.13419	0.08864			391	-0.0017	0.35006	0.50709	0.25548	0.20914	0.02284
	390	0.1364	0.08723			390	-0.00123	0.35243	0.51635	0.25922	0.21617	0.02489
	389	0.13853	0.08592			389	-0.00127	0.35418	0.52535	0.26208	0.22236	0.0274
	388	0.14082	0.08476			388	-0.00107	0.35652	0.53446	0.26509	0.22816	0.02973
	387	0.143	0.08366			387	-0.000736	0.35927	0.54308	0.26828	0.23464	0.03233
	386	0.14516	0.08248			386	-0.000243	0.3614	0.55111	0.27124	0.24063	0.03384
	385	0.14686	0.08176			385	-0.000488	0.36345	0.55883	0.27395	0.24556	0.03628
	384	0.14825	0.07867			384	-0.000842	0.36569	0.56686	0.27629	0.25035	0.03881
	383	0.15017	0.07736			383	-0.000238	0.36789	0.57535	0.28004	0.25614	0.04154
	382	0.15211	0.07676			382	0.000329	0.36993	0.58259	0.28378	0.26123	0.0448
	381	0.15393	0.07607			381	0.00029	0.37168	0.58944	0.28725	0.26612	0.04816
	380	0.1556	0.07523			380	4e-05	0.3732	0.5973	0.29106	0.2709	0.05074
	379	0.15732	0.07456			379	-0.00117	0.37234	0.60505	0.29274	0.27464	0.05207
	378	0.15891	0.07403			378	0.000101	0.36971	0.60949	0.29108	0.27903	0.05263
	377	0.16061	0.0737			377	0.00228	0.36979	0.61178	0.29224	0.28376	0.05066
	376	0.16222	0.07322			376	-9e-05	0.3703	0.62257	0.29906	0.28987	0.0492
	375	0.16378	0.073			375	-0.00133	0.36957	0.63035	0.30014	0.29636	0.05305
	374	0.16546	0.07275			374	0.000923	0.37252	0.6355	0.30414	0.30287	0.05783
	373	0.1669	0.07254			373	0.00265	0.37487	0.64368	0.31001	0.31261	0.06118
	372	0.16843	0.07251			372	0.00168	0.37426	0.65053	0.31465	0.32029	0.06271
	371	0.16982	0.07239			371	0.00359	0.3744	0.65905	0.31938	0.32842	0.06463
	370	0.17127	0.07236			370	0.00392	0.37587	0.6634	0.32411	0.33592	0.06618
	369	0.17272	0.07231			369	0.00344	0.37613	0.67059	0.32636	0.34446	0.06803
	368	0.1742	0.07231			368	0.0038	0.37579	0.67694	0.3284	0.34903	0.06965
	367	0.17568	0.07229			367	0.00403	0.37362	0.67905	0.33115	0.35468	0.06895
	366	0.17728	0.07241			366	0.00547	0.37371	0.68236	0.33468	0.36071	0.07031
	365	0.17876	0.07248			365	0.00739	0.37641	0.68693	0.33844	0.36701	0.06999
	364	0.18048	0.07266			364	0.00771	0.37598	0.68963	0.3422	0.37256	0.07032
	363	0.18216	0.07275			363	0.00655	0.37352	0.6923	0.34377	0.3765	0.06905
	362	0.18386	0.07285			362	0.00632	0.37329	0.69563	0.34698	0.38173	0.06673
	361	0.1857	0.07288			361	0.00667	0.37394	0.69842	0.35087	0.38592	0.06525
	360	0.18754	0.07309			360	0.00619	0.37152	0.70231	0.35412	0.38745	0.06545
	359	0.18951	0.07313			359	0.00684	0.37039	0.70605	0.35836	0.3913	0.06486
	358	0.19159	0.07329			358	0.00845	0.37134	0.70887	0.36188	0.39688	0.06216
	357	0.19376	0.07342			357	0.00948	0.37201	0.71012	0.36524	0.40153	0.05943
	356	0.19594	0.0734			356	0.00973	0.37043	0.71227	0.36884	0.40531	0.05746
	355	0.1983	0.07359			355	0.01014	0.36918	0.71559	0.37197	0.40843	0.05503
	354	0.2006	0.07362			354	0.01118	0.36842	0.71662	0.37644	0.41292	0.05248
	353	0.20287	0.07377			353	0.01228	0.36753	0.71595	0.38037	0.41662	0.05096
	352	0.20516	0.07385			352	0.01265	0.36726	0.71399	0.38351	0.42012	0.04929
	351	0.20727	0.07389			351	0.01249	0.36485	0.71427	0.38615	0.42363	0.04664
	350	0.20941	0.07412			350	0.01205	0.36315	0.7146	0.38836	0.42588	0.04478
	349	0.21124	0.07427			349	0.01196	0.36236	0.71112	0.39126	0.42769	0.0454
	348	0.21292	0.07444			348	0.01354	0.36171	0.70867	0.39552	0.4307	0.04587
	347	0.2145	0.07473			347	0.01433	0.36044	0.7054	0.39804	0.43292	0.04314
	346	0.21603	0.07506			346	0.01394	0.35814	0.69973	0.39938	0.43415	0.04143
	345	0.21762	0.07525			345	0.01532	0.35851	0.69544	0.40284	0.43744	0.03928
	344	0.21902	0.07538			344	0.01631	0.35882	0.6898	0.40525	0.44038	0.03898
	343	0.22037	0.0755			343	0.0161	0.35772	0.68386	0.40758	0.44112	0.03972
	342	0.22174	0.07577			342	0.01625	0.35714	0.67849	0.4107	0.44256	0.03906
	341	0.22321	0.07609			341	0.01593	0.35703	0.67046	0.41241	0.44401	0.03777
	340	0.22456	0.07629			340	0.01566	0.3573	0.6632	0.41485	0.44355	0.039
	339	0.22592	0.07638			339	0.01666	0.35784	0.65753	0.4176	0.44468	0.04101
	338	0.22744	0.07671			338	0.01714	0.35716	0.65162	0.41985	0.44779	0.03967
	337	0.22883	0.07678			337	0.01725	0.35547	0.64331	0.42145	0.44836	0.03655
	336	0.2302	0.077			336	0.01738	0.35503	0.63516	0.4221	0.44836	0.03536
	335	0.23167	0.07696			335	0.01719	0.3569	0.63008	0.42419	0.44909	0.03431
	334	0.23299	0.07709			334	0.01674	0.35605	0.6216	0.42623	0.44648	0.03246
	333	0.23424	0.07718			333	0.01622	0.35561	0.61367	0.42793	0.44484	0.03097
	332	0.23555	0.07724			332	0.016	0.35615	0.60611	0.42841	0.44411	0.02989
	331	0.23678	0.07751			331	0.01827	0.35826	0.59889	0.43035	0.44508	0.02846
	330	0.23789	0.07793			330	0.01959	0.35771	0.59234	0.43258	0.44454	0.02667
	329	0.23911	0.07804			329	0.01878	0.36056	0.58654	0.43523	0.44265	0.02584
	328	0.24032	0.07815			328	0.01923	0.36454	0.58138	0.43709	0.44142	0.02529
	327	0.24349	0.07897			327	0.01624	0.36354	0.57125	0.43595	0.43618	0.02511
	326	0.2447	0.08011			326	0.01586	0.36187	0.56287	0.43581	0.43345	0.02745
	325	0.24585	0.08037			325	0.01693	0.36198	0.55677	0.4372	0.43025	0.02401
	324	0.24713	0.08061			324	0.01494	0.36243	0.5485	0.43537	0.42617	0.02067
	323	0.24824	0.08087			323	0.01547	0.36378	0.54103	0.43681	0.42424	0.02125
	322	0.24926	0.08114			322	0.01666	0.36713	0.53685	0.43922	0.42122	0.0223
	321	0.25036	0.0814			321	0.01439	0.36647	0.52883	0.44021	0.4167	0.01913
	320	0.25121	0.08186			320	0.01424	0.3687	0.52169	0.43945	0.41417	0.0206
	319	0.2521	0.08227			319	0.0152	0.37008	0.51409	0.43963	0.40983	0.02072
	318	0.253	0.08284			318	0.0143	0.36807	0.50524	0.43989	0.40259	0.02
	317	0.25369	0.08339			317	0.01434	0.37007	0.49839	0.44182	0.39851	0.01774
	316	0.25431	0.08405			316	0.01515	0.37158	0.4938	0.44182	0.39455	0.01572
	315	0.25509	0.08481			315	0.01473	0.37138	0.48638	0.44052	0.38886	0.01633
	314	0.25564	0.08565			314	0.01538	0.3745	0.47803	0.44168	0.38338	0.01455
	313	0.2562	0.08638			313	0.0136	0.37423	0.46916	0.44005	0.37585	0.01425
	312	0.257	0.08724			312	0.01286	0.37163	0.46445	0.43912	0.37123	0.01365
	311	0.25747	0.08822			311	0.01215	0.37216	0.45686	0.43865	0.36394	0.01385
	310	0.2582	0.08924			310	0.01131	0.37213	0.44854	0.43824	0.35703	0.01151
	309	0.25868	0.09027			309	0.01043	0.37219	0.44197	0.43814	0.3522	0.01041
	308	0.25929	0.09128			308	0.01043	0.3722	0.43553	0.43992	0.34738	0.00924
	307	0.25986	0.09231			307	0.00948	0.37395	0.42908	0.43996	0.34068	0.01038
	306	0.26024	0.09346			306	0.0085	0.37538	0.42188	0.43849	0.3347	0.01249
	305	0.26073	0.09459			305	0.0102	0.37595	0.41387	0.4367	0.33003	0.00953
	304	0.26116	0.09582			304	0.01005	0.37832	0.40962	0.43786	0.32186	0.00884
	303	0.26151	0.09691			303	0.01013	0.37872	0.40633	0.43941	0.32014	0.0095
	302	0.26171	0.09808			302	0.00813	0.3776	0.39928	0.43758	0.31227	0.01038
	301	0.26206	0.09922			301	0.00955	0.38232	0.39554	0.43917	0.30874	0.01026
	300	0.26241	0.10032			300	0.00797	0.38274	0.39115	0.43776	0.30379	0.01222

## Sheet: Supplementary Fig. 9
		0min	3min	6min	9min	12min	15min	20min	25min	30min	40min	PBS RLM NADPH
	660	32190	56630	62730	64010	78980	92660	82080	81920	64980	85620	12410
	661	32390	56390	63670	66350	78920	92040	81160	83010	66420	87070	11450
	662	33830	56430	64530	64720	80480	93670	82470	84480	67540	89430	11580
	663	34370	59730	68500	66240	82680	96410	84370	83960	70860	92030	11480
	664	35810	62700	68400	69540	83000	98980	88040	87320	72650	92170	10950
	665	37800	64440	71920	71460	87560	101930	89180	89650	75590	95270	11650
	666	39060	67170	74610	73870	90460	107320	93100	92360	78860	100930	11600
	667	41030	71520	79420	77710	92660	110120	97190	96700	82310	106400	11770
	668	43130	73410	82520	79330	97820	115980	102490	98690	88680	110040	11270
	669	45190	80930	88120	84000	101610	121540	108630	106010	93380	115970	10970
	670	47170	83000	91620	89270	108760	128210	114920	111260	98840	125250	10980
	671	49550	87050	98290	93910	117440	136360	122410	116910	104710	132270	10870
	672	52910	92660	104230	98440	122720	141780	130680	125660	112760	140850	10240
	673	55640	99070	108440	104020	131740	153920	138120	132930	119370	150850	9480
	674	58020	104290	115180	112230	137850	160920	148170	139780	127020	159800	8930
	675	61530	109020	122950	119380	147460	171110	158520	147700	135170	169190	8330
	676	62640	115730	130260	125810	157630	180830	167490	158140	144460	180980	8230
	677	65370	123050	135680	134020	166290	193160	177850	166770	154130	192020	8020
	678	68470	126180	145170	141790	178340	205430	190810	175510	165490	204910	7590
	679	71240	136290	152490	150910	189980	216200	202310	190460	174180	219000	7000
	680	74540	141590	159340	157570	200590	232190	215400	200620	184790	231390	7250
	681	76720	149440	168550	168200	214900	239940	227610	211230	196470	246530	6920
	682	79910	155150	177230	177920	229230	255410	244100	226310	209080	263630	6990
	683	81110	162620	185250	186900	240510	268830	258660	237300	223280	275190	6660
	684	83140	169530	196150	198980	255620	284090	274290	252070	234040	292410	6820
	685	86340	175700	205490	209110	270310	300490	289970	263410	248440	307380	6600
	686	87430	183690	209530	220160	283030	314540	305390	285620	262160	326720	5900
	687	89530	193580	217910	228440	300060	328080	322740	297090	270200	344880	6390
	688	91410	197170	230520	243810	316960	345360	336170	315370	290450	368660	6090
	689	90790	201770	240020	260430	327680	361710	354900	330740	304770	377690	6180
	690	92390	211500	246910	267910	345610	373280	370900	345130	317820	398970	5710
	691	93950	218660	255530	283180	366310	389600	388890	361590	334860	415260	5830
	692	95850	221730	265380	293730	377590	406560	399850	378950	350860	431010	5810
	693	95560	229930	273830	308120	392360	417120	421780	393030	366860	447600	5760
	694	96740	234760	285790	315370	405800	428990	433640	406560	379600	462580	5500
	695	97120	240120	294500	329760	420320	441980	451510	416670	398240	477850	5230
	696	98070	245930	304290	340990	432210	458660	461270	432040	410780	491780	5150
	697	98560	250640	312700	349040	445740	472230	475060	440090	427110	507970	5010
	698	99680	258460	320340	362620	459170	488510	489390	459030	445710	520310	4740
	699	99120	263140	325260	373780	473290	495510	500820	465950	463900	536710	4690
	700	99260	266400	335370	386010	483300	503390	509080	478410	477780	546420	4640
	701	100140	277320	340680	395480	492020	514020	522060	497470	490350	556220	4790
	702	100060	278060	342720	401580	504490	526420	529400	508670	500380	564500	4530
	703	100650	280590	353090	410750	511700	531350	537910	518990	515890	574310	4720
	704	101360	287990	359770	426200	519700	538680	548090	526720	530250	579250	4390
	705	99850	288760	365120	429550	519890	544270	555830	528070	534110	584530	5110
	706	101570	294240	370600	434850	530090	547970	555610	536190	546010	591240	4060
	707	102970	291770	370160	445820	532130	553820	557500	544940	553910	593760	4460
	708	104110	295130	372390	446310	529880	554650	555400	545510	561560	597450	4280
	709	102990	297830	369620	450720	532820	553900	557680	547450	563250	598900	3990
	710	103200	299080	374110	456650	530020	553460	555590	553310	564740	590980	3890
	711	103410	300110	367330	455880	533760	550240	553350	554830	565480	589520	4150
	712	103890	301400	370030	457810	528970	543830	548230	552750	569310	587730	3780
	713	102830	295800	368740	458660	526310	541100	540090	550960	569920	583130	3760
	714	103530	299060	365390	451950	516020	538020	537040	546100	562220	575600	3900
	715	101680	295690	362910	454430	510680	531510	523300	541820	558520	564320	4140
	716	102080	291510	361470	453750	503700	521960	514900	536970	555680	554920	4000
	717	100670	290650	359620	443890	495610	513560	506040	531760	550900	547450	3860
	718	100000	289630	352270	439680	486560	508270	497730	525100	546580	537970	3900
	719	99570	283900	347010	429810	476580	496230	484620	517340	540280	524610	3740
	720	97980	281000	343120	422080	467970	485910	471780	508050	527900	510200	3860
	721	96010	275170	337580	422070	460500	473000	462400	497590	522630	502090	3440
	722	95220	274400	330220	411250	445750	467580	447980	486020	509700	483790	3500
	723	94550	263800	326530	403350	430250	458410	438610	475510	500930	476860	3680
	724	92230	260770	318320	392040	425350	440830	428100	466330	490810	459890	3690
	725	90990	257650	312980	384660	414570	434840	413110	455660	475020	446250	3480
	726	89460	247510	306410	372400	403410	417710	400330	441370	467640	436420	3430
	727	86320	243790	303790	363130	386200	402990	386470	431980	456150	420690	3380
	728	85590	237480	295000	353360	372350	395420	375180	418170	443530	409630	3510
	729	82740	234250	285060	343080	363290	380180	361800	408610	429580	392330	3510
	730	80320	224830	279380	333460	351300	365060	348720	395460	415370	375310	3590
	731	78480	216820	265170	319170	339080	357290	337260	381590	401890	365860	3470
	732	75170	212000	260350	311220	326270	344200	325810	368490	393070	352720	3500
	733	73380	210640	253450	297640	314760	330140	317220	356460	373740	338540	3510
	734	70770	202090	244950	289580	305040	322160	299810	342450	365890	330340	3210
	735	68750	194730	234230	280790	292060	309630	289360	329430	346880	313640	3080
	736	65760	190720	228360	269180	283670	297280	278650	318010	337340	305150	3190
	737	63510	181830	216650	256710	272900	286160	270960	301560	326710	292540	3110
	738	62000	175000	214080	249580	262420	276580	259720	291700	310990	282620	3390
	739	58870	170690	203400	237490	249870	264180	246300	278850	304700	268090	3230
	740	56770	165340	196620	228340	242290	256140	239020	271570	291910	260100	2830
	741	54490	157470	188310	218810	229270	246980	227620	259330	280160	250920	3280
	742	54240	151830	184470	211840	220750	233040	217840	250840	269330	240960	3060
	743	50360	147230	173130	202040	212700	225610	209330	239280	261860	230150	3250
	744	48880	141510	165870	193290	207670	216530	204410	229290	251290	221960	3090
	745	48170	137280	159950	189520	196560	207510	195820	218700	240780	213320	3220
	746	45570	132180	155680	182960	189940	201480	186510	210900	232330	205370	3090
	747	43720	126190	148950	174770	182200	191210	176680	200900	223130	199510	2980
	748	42770	120950	146080	168070	173860	184360	174220	194530	212050	192330	3240
	749	41060	118370	136610	159590	167700	177970	166160	188590	207870	184230	2740
	750	40190	113070	132120	156790	160220	168290	161020	181470	197180	177450	2600
	751	38030	109690	124550	150990	157070	162770	156370	176030	191420	169600	3270
	752	37280	106290	121770	145750	150080	158320	148950	167950	185560	164690	2940
	753	34470	101820	118150	141420	142760	150820	141560	161120	180950	156940	2920
	754	34450	95640	113060	137160	137400	146350	136810	158270	173430	150580	2460
	755	33280	95380	109610	133100	129850	139320	133700	153550	164440	145650	2910
	756	31860	91080	104260	129150	126800	135850	128170	146760	160590	138710	2910
	757	29620	90040	102220	123990	124330	129800	124070	142170	155970	133890	2610
	758	29500	85050	99090	119820	118210	125940	120710	137070	149100	131580	2440
	759	28270	82440	95380	115260	116050	122870	117230	133640	142990	128310	2690
	760	27160	79920	94780	112690	111600	117000	111400	129590	138580	121740	2520
	761	26920	76190	90740	107020	106570	112560	108190	123540	135660	119150	2700
	762	25190	74660	85850	102850	104170	109670	107340	118660	131970	115280	2420
	763	25070	73710	85010	101880	102620	105440	102860	115590	126130	112130	2510
	764	23390	70860	82490	96840	96880	100700	97820	110780	123780	110930	2380
	765	23720	67270	80100	96130	94280	97960	96350	109390	117950	106210	2730
	766	21670	65030	76000	92990	91770	96020	92380	105420	116280	102120	2730
	767	22230	62540	74030	90290	87550	94040	92200	100950	111830	97740	2300
	768	21370	60780	72670	86310	83900	89740	86680	99400	109270	96500	2550
	769	20070	58160	70300	81570	82750	85950	85220	96170	106350	92460	2430
	770	19720	56950	68380	79160	81350	84760	81540	92180	102650	89520	2620
	771	19230	55250	64630	78200	77580	80350	80180	92820	98750	87920	2450
	772	18890	53290	64220	76360	76240	80400	78110	88800	97660	84860	2720
	773	18300	51430	62530	73540	73290	76930	76100	85050	94510	82350	2440
	774	17960	50700	61230	72150	70330	74380	74860	85400	91090	80700	2360
	775	17280	49760	59840	68520	70180	73550	70710	81310	89280	77690	2480
	776	16650	49150	58400	67270	68000	70830	69070	78160	86350	75330	2570
	777	16330	45910	55440	66460	65590	68520	67010	76220	82840	73350	2680
	778	15170	45420	53940	64270	63550	66980	64100	74800	81860	69610	2410
	779	15550	42640	53290	61720	62430	64000	65310	71580	77050	69170	2220
	780	15160	43230	50950	60200	59300	61600	62540	70660	78490	66090	2430
	781	15140	40810	50820	58220	57300	61340	58230	66760	74540	65360	2600
	782	13850	39800	49610	57650	57600	59040	58670	65900	73420	62320	2500
	783	13620	39230	46180	55010	55880	57410	56550	63570	71590	60270	2470
	784	13250	37080	46220	53720	52390	55470	54290	62870	67980	57740	2310
	785	13350	36700	44400	52250	52460	54040	53710	60370	67180	56590	2160
	786	12870	35970	43190	50400	51050	50030	52760	59990	65130	55250	2390
	787	12590	35050	42290	48530	48110	50110	51540	56770	63210	54150	2410
	788	12630	34060	40830	48500	47730	50540	48910	55590	60740	51740	2280
	789	12140	34320	40300	46660	47390	48900	47220	55340	58970	50480	2470
	790	11770	31530	38920	45970	44370	46220	45620	52680	58280	50390	2380
	791	11700	31890	37930	43600	44450	45730	44790	50880	56290	46770	2290
	792	11070	31010	37450	43470	42110	43640	43250	50030	54920	45910	2580
	793	11000	29610	35770	42150	40440	42840	42540	49130	53750	44640	2190
	794	11180	29940	35970	42030	39160	40490	41290	47920	51840	44210	2300
	795	10600	28920	33390	39460	38370	39790	38760	45910	50730	42580	2330
	796	10650	28260	31620	38750	37120	40460	38170	44340	48810	42790	2350
	797	10000	26450	30840	37180	35460	36420	37410	45120	48250	39510	2090
	798	10110	26140	31310	35650	33780	36520	36130	42620	45780	39190	2230
	799	9640	25370	29850	35300	34460	36500	35610	42730	44240	38560	2190
	800	9130	26200	29270	34210	33370	35390	34040	39790	43330	38130	2130
	801	8730	24450	28170	33040	32410	32950	32500	39390	42240	35570	2160
	802	8930	23430	26650	32390	31350	32070	31430	37580	41630	34190	2240
	803	8740	23320	26770	31270	29650	31210	30990	36820	38950	33800	2470
	804	8500	21910	26310	30290	29440	30420	30610	34770	39200	33340	2430
	805	8280	21330	25000	28520	27860	29770	28350	36250	37950	30640	2140
	806	7950	21290	24730	29470	27000	29330	27140	33180	36680	30700	2140
	807	7660	20660	23930	27160	26510	27550	26840	32080	35650	28860	2270
	808	7230	20080	23970	26760	26230	26750	26400	31600	33670	29010	2140
	809	7140	19700	22770	27140	25230	25410	26250	29750	31630	26750	2370
	810	7150	19400	22070	24950	24450	25930	24360	29480	32150	26790	2210
	811	7090	19030	21440	24990	22940	23770	24990	28520	30740	26360	1960
	812	6550	18200	21350	23570	23170	22920	23580	27530	29630	25310	2140
	813	6540	17850	20130	23020	21830	23990	23510	27060	29330	23700	2230
	814	6460	17850	20370	23760	22400	22180	23070	24920	27910	23330	2250
	815	6410	16750	19650	22220	20750	22020	22560	26080	26830	23240	2420
	816	6300	15880	18700	21040	20290	21300	21310	24590	26570	22410	2190
	817	5990	16230	18070	20750	20020	20480	20140	23460	25410	22100	2190
	818	5520	16160	17340	20400	19640	18760	19610	22780	24710	21050	2240
	819	5720	15660	17590	19260	17940	19290	18800	23450	24480	20250	2140
	820	5380	14520	16930	18470	17800	18840	18940	22860	23950	20870	2290
	821	5710	14270	17400	18450	17390	18460	17940	20830	23050	19600	1900
	822	5310	13630	15710	18220	17460	18700	18390	21620	21610	19550	2030
	823	5210	14470	15660	18120	17480	17860	17890	20610	22130	18480	2180
	824	4860	14220	15500	16840	16760	17520	17660	19780	21170	19010	1980
	825	4800	12970	15260	16160	16850	17370	16880	19310	20270	17950	1860
	826	4400	12740	14410	16010	15070	15820	15990	18100	19370	17050	2210
	827	4530	12960	12910	15060	15370	15500	15210	17470	18310	16340	2140
	828	4110	11400	12580	14080	15500	15900	14430	15930	17460	15900	1980
	829	4140	10910	12610	14490	13200	14350	14260	15810	17030	14960	2230
	830	4220	10860	12320	13260	14310	14080	13670	14670	16750	14670	1960
	831	3930	10570	11590	12290	13770	13150	13390	15000	15860	14760
	832	3730	10360	10760	11930	12570	13120	12050	14090	15120	13170
	833	3350	9650	10220	11970	11930	12570	12790	12580	14220	12790
	834	3540	9340	9370	11110	11560	11340	11210	13490	13340	11940
	835	3220	8620	9790	10350	11050	10980	11480	12690	12590	11530
	836	3260	8380	9720	9770	10750	10620	11050	12020	12530	11010
	837	3140	7860	8880	9450	10140	10580	10160	10230	11200	9930
	838	2880	6910	8000	9220	9880	10260	10170	10440	10870	10400
	839	2620	7570	7840	8770	9890	9710	9210	9850	10110	9760
	840	2590	7240	7670	8450	8850	9190	8820	9380	9770	9970
	841	2510	7040	6930	7770	8450	8940	7950	9130	9280	9260
	842	2310	5930	6460	7510	8260	8740	8290	8250	8280	8760
	843	2380	6130	6130	6450	7980	7690	7860	7620	7760	8350
	844	2090	5780	5760	6290	7540	7330	7480	7870	7790	7600
	845	2080	5520	5170	6060	6870	6600	6800	7390	7730	7630
	846	1960	5330	5170	6150	6790	6620	6740	7100	6740	7120
	847	1770	4850	4800	5540	6400	6630	6480	6350	5980	7110
	848	1780	5120	4770	5310	5990	6590	5900	6400	5500	6710
	849	1580	4500	4820	5200	5760	6390	6120	5760	5670	6400
	850	1530	4280	4420	4430	5150	5660	5870	5310	5660	5800

## Sheet: Supplementary Fig. 10
				EI705
			nor1	65420
			hyp1	536940
			Nor2	85930
			hyp2	596910
			nor3	58450
			hyp3	753040
			nor4	99620
			hyp4	796650
			nor5	136700
			hyp5	1007930
			nor6	339230
			hyp6	1196480
			nor7	634890
			hyp7	1257880
			nor8	870370
			hyp8	1585980
			nor9	1294230
			hyp9	2035360
			nor10	1839130

## Sheet: Supplementary Fig. 12
	nm	HDSF	Mn2+	Fe3+	Fe2+	Co2+	Ni2+	Cu2+	Zn2+	Na+	K+	Ca2+	Mg2+	Hypoxia RLM	SNP	NO2-	NaOCl	H2O2	Na2S	Hcy	GSH	Cys	ASC	Oxalic acid	nm	HDSF	20uM O2.-	HDSF	100uM OH?	HDSF	20uM ONO2.-
	660	55680	55650	53500	72160	55980	53760	50960	54820	53860	54410	57520	51100	12810	29220	54950	48460	54230	10800	52530	51690	54710	11070	10530	660	248670	179770	237890	198530	256200	147160
	661	54320	53990	51600	71360	53690	52440	49770	53200	53190	52500	53990	51870	12410	29070	52620	48760	51130	10670	51720	49460	53760	10680	9820	661	240080	173600	227100	187620	246850	141020
	662	51650	51450	47850	66880	50600	50720	46740	49750	50950	50800	53240	48640	13010	27500	49490	46730	49950	10690	47610	49000	53130	10340	10820	662	232030	165490	221420	184690	240590	137100
	663	52080	50330	47230	65870	48620	49180	45330	48110	49460	48130	50380	47450	13010	26870	48450	45190	48890	10540	48270	46530	50010	10050	10700	663	223820	158820	213380	175760	228260	131300
	664	47720	47070	46750	61940	47580	46680	43140	46900	48020	47020	49380	43400	13600	25740	47370	43020	45590	10180	45610	44540	47210	10690	10870	664	215000	154320	199150	167150	220160	126780
	665	46880	46450	44530	61250	45380	44210	43420	44860	44950	45570	48200	44890	15320	24750	45760	41860	44290	9990	43340	42470	45200	10780	10420	665	204350	148790	195170	165750	210880	122160
	666	45470	44530	42310	58880	43380	43000	40730	43020	43730	42630	46520	43020	16210	24580	45010	39900	41570	9790	41050	41600	43640	10190	10780	666	200930	142890	185050	157010	201350	117700
	667	44580	42870	41080	55360	42530	43000	39550	42250	40650	42250	44880	40660	16970	23150	43000	38750	40970	9720	40370	39380	43260	10250	10570	667	187970	136200	176730	150040	194650	112640
	668	41890	41540	39290	52820	40340	41300	37200	40940	38800	40900	42590	39580	17700	22380	40460	37290	39280	9230	39180	38170	40310	10480	10690	668	182930	132750	175110	144210	187870	107020
	669	38890	40340	37920	53080	38890	38630	35700	39380	38860	38750	41740	38960	18390	22620	39250	35790	38570	9670	39020	37310	37760	10760	9540	669	174640	124870	165660	139440	181010	104730
	670	39340	38370	35300	50650	39370	37990	35500	37240	38960	37550	40220	36450	20520	20950	37810	34330	36180	8430	37380	36960	37110	10060	10360	670	168460	121090	160140	133180	174010	100140
	671	37650	36940	35130	48730	36080	36430	33490	36570	36240	36030	38460	36030	22040	20180	35400	34550	36930	8680	34770	37840	36220	11050	10610	671	159310	117440	152200	126310	166540	97170
	672	36570	36440	34600	47380	36030	34150	32710	35040	35980	35290	37990	36060	22790	20140	35540	33390	35310	8570	34840	33920	36410	10470	10620	672	155370	113190	145410	121730	161210	93190
	673	36100	35420	33050	45870	34550	34090	32190	34760	36570	34540	35550	34010	25180	19130	34700	30880	34250	8060	33240	33450	35520	11120	10800	673	149840	110080	142440	119650	154380	89620
	674	33530	33960	32810	46030	33530	32460	31300	33880	33180	31440	35620	31820	27390	18820	34330	30420	33590	8010	32790	32060	33200	10990	10190	674	143290	106080	137480	114750	148570	85360
	675	33740	33290	32800	44500	34540	31500	30390	32740	32090	31670	33410	31460	28940	18490	34290	30170	32660	7600	30630	30860	33160	11260	11210	675	138070	101590	132250	111020	144240	85480
	676	31770	33410	30880	42040	32620	30890	29320	31460	31800	30890	32700	31860	31050	17730	32650	28360	29960	7710	31140	29870	33160	10680	10860	676	134520	97640	128560	107250	140700	80920
	677	32600	32250	30290	45570	31420	30510	28230	30900	31460	30320	32000	29410	33240	16910	31880	29060	29350	7940	29050	28380	31680	11400	10730	677	130470	95770	124360	105500	135520	79130
	678	32000	30920	28990	40690	30020	29860	28490	29570	30700	28410	31350	29580	36090	16820	29690	28640	28900	7110	28920	28670	30340	11830	11330	678	121030	93250	119530	100020	128250	79200
	679	30370	30690	28840	39880	29560	29610	27730	30540	28730	29920	30270	28760	36810	16910	30160	27340	28070	7030	29230	27450	28480	11650	10990	679	121230	88740	115970	97350	127290	75860
	680	29980	29270	27970	37520	28050	29250	27690	28630	29770	29240	30060	28070	41030	16280	28910	26910	28110	6970	27500	27620	28870	11400	12080	680	119750	87540	113160	95740	123570	72300
	681	30030	29320	28220	37570	28290	27920	25900	28220	27310	29000	30750	26780	43080	15660	28290	27230	27210	8090	26230	25970	27650	11480	11370	681	113780	83810	110010	92780	119350	70920
	682	28610	27460	27250	37130	27980	27690	25900	26740	28130	26560	28400	27560	47690	16110	28120	26600	27080	6840	26960	26900	27610	12100	11820	682	110450	81620	104990	90160	116450	68140
	683	28290	27800	26630	36530	26760	27740	24910	28000	28400	26580	29230	25890	48670	15410	27980	26150	27010	6400	25650	25450	26540	12630	11600	683	108900	81910	103240	89470	112410	67860
	684	27590	27050	26220	35950	26600	26090	24290	27470	27570	26430	27930	25980	53530	15470	27960	25250	26680	6610	24790	25220	27270	12490	12160	684	106600	78860	101930	85940	111050	67700
	685	27900	26720	25050	34240	26220	26310	25010	26760	26390	25080	28040	24920	57500	15240	25880	24660	26550	6890	24360	25110	26390	13290	12520	685	103750	75820	99040	83180	109570	65750
	686	27430	26370	24480	34440	25970	26470	23910	25860	27440	25670	28480	24790	59900	15470	26260	23840	24910	6580	24640	25160	25980	12630	12710	686	102890	75800	98010	81010	106900	63130
	687	25600	26780	24070	33760	24800	25820	23310	25220	26530	25570	25730	25210	64110	15040	26820	24910	25150	6680	24350	24520	25470	13070	12360	687	99090	73850	95640	80560	103990	63430
	688	25400	26520	24400	33560	25990	26900	24200	25610	25320	25360	27490	23970	68390	13980	25170	24190	24400	6030	23770	24050	24350	13690	13340	688	97600	72090	94700	77360	101860	61410
	689	26100	26150	23760	31980	24630	25510	23790	24780	26360	24670	27770	24820	73730	13990	25130	23360	24750	6930	23290	24660	24010	13390	13300	689	94270	70610	90240	76690	99490	60320
	690	25710	26020	23330	32240	25130	23680	24590	24590	24460	25370	25360	23720	77330	14280	24140	22700	24750	6180	23040	22060	25350	13400	13030	690	92040	70840	88910	75380	98940	59390
	691	24640	25790	23530	32260	24570	23710	22700	23230	24970	24280	24800	22690	81140	13220	24530	22040	23750	6550	22880	22450	24180	13490	13290	691	90520	67490	87560	72840	93440	56440
	692	24280	25720	23670	31670	23880	23490	20910	23960	24300	25330	24300	22570	85030	13980	23340	22890	23680	6120	22280	22670	22810	13590	12930	692	88150	66890	84750	72400	95700	57120
	693	24590	24000	22280	31010	24170	23600	21150	23010	24760	24240	24090	23090	88500	14060	23830	24310	23430	5740	22920	22060	23080	13400	13720	693	87800	64870	85190	68550	92520	56850
	694	23370	24960	22960	30940	22970	22980	22090	22650	23700	23370	23220	22190	92340	14230	22440	22070	22450	6010	21850	22890	22280	13220	13870	694	86260	64620	82990	70450	89700	54360
	695	23400	24660	23140	31150	23210	23040	23200	22640	23750	23190	22370	22510	95840	13540	22980	21110	21290	6110	22890	22190	21680	13670	13850	695	84280	62610	79230	66840	88720	52480
	696	22300	23730	22510	29410	22740	21960	21340	22130	22370	22410	22940	21650	99090	13620	23020	20720	21720	6080	21020	21430	21560	13950	13290	696	81750	60630	77110	68250	86930	52230
	697	22450	24080	21540	29960	22770	21460	22310	22530	21410	22530	22830	21460	101820	12880	21650	20620	21490	5850	20930	20220	21120	14350	13260	697	81660	59260	75640	63840	84160	50530
	698	22090	24270	20940	28860	21370	20970	21140	21950	21650	22130	21890	20990	107130	13460	21300	21460	21290	5760	20220	19740	22630	14910	13920	698	79430	59580	74690	63570	81820	50290
	699	21970	23260	21150	29690	21720	20870	21710	21370	21600	21230	21140	20380	112540	13080	20450	20350	20950	5810	19950	20430	20500	14510	13440	699	77020	56570	74400	62800	82650	48300
	700	21200	21810	20790	27990	21040	20840	21810	20880	20730	20760	21430	20160	114480	12860	21590	20360	20960	5580	19190	18660	20720	15170	14190	700	75780	56520	70590	61050	80800	47020
	701	20810	21560	20320	28360	21440	20400	19150	20440	20390	19950	21110	19740	118990	11720	20630	19860	19930	5180	19220	19350	20090	14930	14040	701	72870	53730	70090	58470	76780	45810
	702	21210	21700	18970	26780	20610	21250	18340	20290	20290	20190	21440	19390	121830	12340	20300	19040	20100	5360	18470	18950	18440	14930	13720	702	70670	53840	66890	56750	74870	46820
	703	19840	21050	19710	27460	20140	20020	18750	19260	19350	19600	20280	18560	123940	12320	19400	18410	19410	5530	18580	18130	19890	14880	13760	703	70430	51640	66080	56600	74080	43660
	704	19980	20490	18090	26100	19650	18890	17890	18780	19810	20850	20700	18950	127910	12730	19810	18380	19030	5170	18130	18580	19120	15160	14220	704	67730	49880	64580	55500	71240	43860
	705	19270	20650	18640	26500	18540	18590	18150	18260	19460	18940	19750	18110	129710	11810	19020	18180	18510	4990	17610	18230	18560	15330	15150	705	66720	48410	64420	53580	68890	40960
	706	19790	19160	18970	25880	18630	18520	17110	19040	18390	18450	19470	17380	129800	11950	19000	18060	19040	5090	17210	17560	17750	15490	14490	706	63630	48110	60150	52910	67030	39790
	707	19750	19020	17470	25300	19180	17640	16570	17860	17970	18290	17800	17440	130580	11320	17090	16440	18710	5340	16560	17260	17740	15220	14580	707	61640	46280	58270	51370	65710	39070
	708	18960	18590	17120	24960	17500	18050	16210	18540	17760	17580	18200	17410	133420	12000	18160	16800	17970	5310	17700	16410	17120	15900	14710	708	58710	44610	57970	48440	64510	38380
	709	17930	18670	17250	23110	17650	17010	16350	17590	16730	16750	18100	16160	134760	11210	16820	16230	17330	5210	16980	16540	16550	15000	15340	709	58140	42930	54340	46420	62260	35740
	710	17440	18420	16610	23970	16320	17100	16320	17230	16000	16810	17470	15940	133540	11000	16230	15980	16020	6100	15830	16210	16610	15650	15030	710	56610	41820	54510	46170	60850	34930
	711	16490	17560	16000	22760	16670	16930	15290	15590	16860	16360	17170	15460	135110	10600	15640	15600	15440	5390	16180	15090	15350	15430	15060	711	53580	41270	52980	44540	56900	34990
	712	16970	17050	15330	22010	15740	15430	14740	16340	16810	15700	16800	15520	136040	10070	15700	15320	15930	5080	15390	15610	14680	15820	15650	712	52440	38890	50190	42000	55500	32040
	713	16200	16330	16170	21950	15360	15430	14460	15980	14810	15770	15990	15580	134330	9910	15110	14730	14760	5200	14210	15520	15580	16040	14600	713	50690	37430	48220	42280	54300	32520
	714	15530	15560	14390	21600	15830	15060	14320	15470	14270	14790	15260	14610	135630	10370	15270	14930	15420	5150	15080	15010	14780	15860	14680	714	47520	35900	46720	39770	51200	30590
	715	14900	15350	14910	21250	14100	14460	14180	15010	14960	14910	15050	14730	133060	9070	15450	14110	14720	4980	14080	14570	14280	15820	15260	715	45250	34560	44570	38470	50900	30510
	716	15180	15410	13900	20550	14260	14460	14010	14710	14940	14740	14220	13450	133240	9080	15590	14350	14160	5050	13930	13530	13820	15430	14660	716	44140	32750	43850	36650	48810	27860
	717	14810	14320	13130	19300	14140	13450	12940	14140	13560	13560	14060	13260	130110	9090	16070	13330	13320	5100	13680	13650	13660	15080	14690	717	42880	31860	41700	34470	46610	27030
	718	14990	13460	13020	21010	13900	12330	13110	13850	13620	13860	13520	13520	127830	9280	14020	13200	13600	5150	13010	13210	14070	16120	14420	718	40470	30850	38510	34480	44150	25940
	719	14030	14220	14050	20160	13340	12980	12330	13020	13590	12800	13770	12310	128370	9390	14460	12790	13280	4750	12630	12760	13170	14980	14660	719	40520	29950	37410	32160	43940	25240
	720	14600	13550	13340	19730	13450	12060	11700	13020	13000	11770	12780	12570	123100	9180	11620	12080	12690	4910	12410	12070	12740	14630	14450	720	38100	28840	36930	31540	41400	24570
	721	13430	13680	12570	22950	12800	12260	11310	13370	12790	12910	12990	11920	121700	8580	11830	11800	12870	4490	12420	12410	12010	15400	14390	721	37000	27940	35980	29380	39570	22890
	722	13230	12700	11800	16350	12890	11990	10860	12460	12330	12620	12060	11650	119110	9350	12640	11910	12590	5000	11530	11110	11990	14360	14310	722	34850	26300	33060	28560	37940	22340
	723	13230	12970	12250	16890	12020	11130	10940	11560	12460	12590	12080	11440	115340	8510	11800	11770	12470	4370	11530	11680	12050	15130	14390	723	33730	25540	32740	28110	36380	21270
	724	12010	12570	12380	16150	12390	12580	11190	11520	11680	11330	12100	11350	114240	8400	11610	11450	11650	5130	11140	11470	11060	13880	13560	724	31780	24850	31110	26410	34420	20480
	725	12110	12250	11120	16610	11560	11720	10540	11190	11060	10930	12040	10520	108360	8920	11050	11200	11440	4520	11230	12040	11480	14000	13700	725	31550	23350	29090	25750	34320	19460
	726	12170	11370	11180	14920	11110	11070	10710	11450	10410	10790	11140	9860	107540	8520	11100	10070	11420	4460	10520	10670	10930	14310	13510	726	29830	22120	29190	23040	32300	19360
	727	11470	11110	10730	14700	10230	10720	10660	11670	11410	9760	10980	9940	104230	7940	10660	10020	10640	4390	10200	10790	10760	14040	13210	727	28390	21540	28260	24150	31300	18900
	728	12280	10420	10380	14230	9640	10070	10220	10150	10340	10410	10810	9680	100870	7660	10810	10460	10440	4330	9670	10290	10370	13420	12790	728	27130	21280	26820	22850	29980	18110
	729	11260	10030	10170	14510	9230	10210	9910	9740	10740	9690	10290	8900	98900	7950	10900	10440	10370	4460	9610	10700	10650	13600	12600	729	26090	20770	24470	21550	27620	16950
	730	10610	10140	9130	13990	10610	10240	9270	9950	10160	9850	9910	9610	95160	7030	9820	8750	9830	4420	9550	10730	10390	13020	12770	730	25550	19490	24060	21240	26730	15800
	731	10390	9920	9060	13460	9170	9560	9360	9710	9940	9900	10060	8840	90050	8970	9940	9120	9540	4090	8630	9880	9760	13220	12730	731	24210	18700	23290	20190	26140	15930
	732	10970	10090	9070	12840	10410	10580	9200	10230	10090	9030	9620	8740	88150	7510	9740	8790	9100	4160	9170	9450	9940	12640	12130	732	23060	17550	22150	19270	25640	14440
	733	10400	9910	8770	12460	9640	9860	9260	8920	9460	9450	9270	9160	84030	6380	9010	9640	9150	4080	8900	10080	9400	12820	11420	733	22270	17570	21380	17890	23310	14490
	734	9100	9300	8940	12470	8890	9150	9040	9290	9670	9440	9820	8600	82600	6770	9010	8370	9240	4340	8970	8880	8940	11800	11870	734	20670	16280	19780	17700	22560	13740
	735	9920	10120	8600	12030	9090	9200	8650	8890	9010	8670	9100	8690	78300	6540	9030	8580	8590	4220	8990	9210	8650	12070	11150	735	20410	15420	19350	17500	21740	13160
	736	9230	9400	8550	12210	8630	8590	8520	8900	8860	8450	8170	8310	78830	6860	9060	8710	8330	4220	8480	8970	8570	11590	11030	736	19860	15080	17820	16510	20560	13120
	737	9010	9240	8470	11080	8980	8800	9100	8540	8520	8570	7980	8290	75470	7390	9030	8500	8540	3750	8990	8570	9270	11760	11290	737	18400	14950	17510	15620	21070	11730
	738	9240	8630	8340	11080	8290	8280	9230	8620	8630	8120	8290	8360	71690	6650	8380	8020	9000	4120	8240	8950	8520	11840	10850	738	17730	14300	16850	15610	19070	12450
	739	8900	8570	8410	11950	7940	7880	10530	8700	8560	8530	7750	7990	69620	7100	8280	7770	8560	4110	7620	8910	8290	11120	10910	739	16920	13380	17270	14940	18490	11450
	740	8440	8290	8140	10660	8200	8210	10510	8110	8480	8340	8020	8070	67040	9000	8450	7750	7780	3830	8160	8020	8170	10380	10280	740	16460	13070	15370	14600	17360	10580
	741	9300	8450	8040	10860	8370	8060	9810	8260	7430	8300	8290	7340	65340	6290	8200	7870	8090	4250	7680	7820	7940	10800	10020	741	16080	12290	15070	13300	16920	10050
	742	8880	8610	7700	10790	7760	7720	8490	8460	7170	7630	7620	7380	63730	6840	7680	7520	8860	3990	7320	8360	7500	10640	10090	742	15360	12750	14750	13080	16580	9720
	743	8230	8440	7440	10120	7620	7600	6930	7410	8150	7630	8250	7220	62610	7010	7780	7400	8460	3760	7450	7930	8130	10070	9660	743	14390	11360	14140	12160	15850	8840
	744	8290	7990	7260	10130	7500	7360	7000	7530	7130	7440	7190	6910	58830	6570	7380	7290	6920	3850	7120	7840	8440	9310	9150	744	13790	11300	14070	12280	14850	9110
	745	8030	7990	7610	9440	7110	7040	7130	7390	6860	7340	7810	7550	58460	6660	7210	7430	7600	3770	7870	7890	7510	9760	8940	745	12750	10930	12640	11270	14840	8770
	746	8080	7610	7340	9160	6900	7310	6960	7090	7590	7260	8080	7250	55300	5570	7400	7240	6510	3680	7190	7500	7230	9570	8660	746	13000	10910	12790	10690	14410	8670
	747	8020	7240	7640	9230	6980	6470	6890	6800	6910	6850	7570	6780	54060	5780	7280	7490	7220	3540	6740	7270	7490	8750	9070	747	12750	10150	11660	10450	13770	8500
	748	7160	7320	6810	9080	6510	6640	6590	6270	6990	7160	7010	6900	54160	6280	7100	6630	6750	3710	6760	7200	7350	8960	8350	748	11160	8850	11160	10440	12870	8400
	749	7340	7170	6980	9530	6530	7000	7220	6240	6530	7100	7230	6690	51910	6160	6630	6530	6920	3620	6680	6740	6910	8770	8690	749	11510	9860	11010	9490	12820	7320
	750	7190	7540	6940	8760	6970	6970	6520	6090	6780	6400	7440	6430	52030	5690	6610	7010	6730	3820	7030	6820	7460	8950	8270	750	10540	8440	9680	9540	12010	7320
	751	7250	7090	7260	8430	6630	6730	6660	6470	6270	6900	6680	6410	49130	6180	6480	7130	6750	4540	7010	6760	7060	8970	7980	751	10380	8540	10050	8990	11930	7240
	752	7120	6550	6640	8380	6210	6620	6180	7030	6740	6730	7240	6080	47720	5580	6550	6470	6730	3660	6710	6760	6550	8610	8130	752	10130	8380	9550	8670	11310	6940
	753	7110	6990	6710	8540	6830	6130	6090	6680	5970	6610	6760	6230	46730	5670	6330	6690	6710	3580	6780	6480	6580	8640	7610	753	10130	8030	9720	8390	11200	6340
	754	6770	6850	6720	8460	6050	6590	6030	6650	6020	6380	6660	5900	44480	5780	6730	5840	5940	4100	6310	6810	6040	7820	7130	754	9530	7670	9270	8260	10690	7030
	755	6530	6800	6690	8550	6740	6630	6490	6520	5600	6650	6270	6120	44500	5360	6190	6390	6360	3990	6380	6530	6490	7710	7550	755	9060	7860	8930	7860	10070	6430
	756	6500	6390	6510	7890	6210	6090	5960	5750	5440	6270	6680	5880	42960	5850	5660	6310	6240	3810	5890	6550	5950	8120	7360	756	8710	7010	8390	7750	10450	6030
	757	6720	6330	6370	7930	6010	6260	6780	6180	5450	6660	6770	5610	41870	5570	6010	5890	5980	4140	5800	6470	6050	7560	7310	757	8610	7160	8410	7290	9440	5660
	758	6280	6690	6060	7790	6180	6100	5900	6130	5570	6390	5400	5900	41370	5290	5780	6140	5750	4260	6420	6550	5930	7190	6900	758	8090	6390	7930	7320	8830	5980
	759	8190	6150	6080	7760	6210	6260	5960	6260	5580	6560	5600	5340	38750	5470	6840	6110	5340	3730	6110	6250	6060	6980	6780	759	8120	6960	8050	6990	8230	6220
	760	7850	5990	6280	8100	6060	6150	6060	5780	6080	6190	6030	5840	40170	5280	6950	6060	6410	4450	6490	6260	5790	6780	6660	760	7770	6430	7520	6590	8770	5310
	761	6660	5850	5990	8080	5930	5670	6040	5850	5610	5290	5320	5790	38510	5250	6920	5960	6100	4100	6160	6510	5980	7020	6480	761	7290	5760	6840	6650	7580	5180
	762	6260	5890	5880	9770	5750	5400	5790	6140	5810	4910	6110	5680	38100	5270	5590	5850	6150	3810	5890	5940	5960	7180	6090	762	7730	5920	7360	6380	7650	4960
	763	6710	5670	5760	8420	5830	5470	5720	5800	5920	5370	5250	5480	36160	5470	5650	5860	5920	3930	5850	6630	6060	7070	6420	763	7050	6040	6680	6430	7470	4890
	764	6520	5540	5760	7030	6060	5420	5580	6050	5500	6520	5500	5100	36230	5320	5750	5990	5670	4110	5530	5790	5600	7050	6740	764	6730	5910	6280	6370	6930	4830
	765	6180	6010	5790	7400	5290	5230	5750	5620	4970	6210	5600	5210	35280	5010	5370	5490	5650	3370	5980	5370	6060	6300	6320	765	6980	5730	6220	5550	6710	4870
	766	6080	5690	5260	6790	6020	5470	5440	5960	5740	5970	5190	5380	33480	5100	5530	5610	5710	3910	5580	5500	5420	6340	6200	766	6180	5310	6000	5450	6550	4510
	767	6490	5810	5700	6450	5140	5340	5130	5600	5540	5600	5340	5330	33860	5020	5330	5540	5370	4020	5680	4880	5440	6460	6040	767	6150	5240	5870	5620	6380	4620
	768	6230	5750	5210	6870	5550	6030	5470	5940	4920	5440	5200	5080	33480	4870	5220	5330	5550	4020	5400	5720	5740	6610	6500	768	5900	4750	5810	5070	6670	4210
	769	6020	5510	5170	6610	4950	5460	5310	5350	5210	5560	5350	5240	32030	4770	5090	4990	5390	3950	5980	6090	5950	6340	5810	769	5640	5030	5560	4790	6200	4020
	770	5890	5440	5160	6560	4900	5150	5050	5400	5330	5100	5440	5050	31620	4940	5100	5410	5560	3860	5080	5330	5730	5680	5930	770	5460	4560	5780	5300	5880	3930
	771	5900	5000	5420	6630	4970	5180	4760	5120	5160	5470	5690	4420	30440	4990	5150	5060	5450	3620	4720	5280	5440	5740	5570	771	5370	5090	5190	4820	6080	4160
	772	5810	5120	5400	6330	5020	5450	5390	5600	4800	5160	5140	5070	30550	4860	5130	5890	4680	3660	5130	5820	5570	6000	5570	772	5440	4320	5240	4770	5640	3940
	773	6370	5260	5830	6320	4920	5520	4760	5250	5290	4950	5030	4280	30570	4760	5120	5160	5460	4600	5230	5600	5470	5950	5950	773	4980	4340	5090	4660	5540	3630
	774	6280	4520	5030	6500	4800	5280	5020	4880	4620	5220	5120	4770	29320	5060	5100	5000	4990	3820	4700	5750	5430	5630	6110	774	5060	4260	4770	4460	6000	4180
	775	5940	4680	5250	6340	4790	5040	5180	5120	5220	5060	5420	4250	29280	6360	4730	4990	4690	3540	4800	5870	5570	5590	5940	775	5270	3970	4650	4020	4890	3700
	776	5970	5400	4720	6840	5180	5570	5200	5280	5170	4940	4770	4570	28920	4600	5120	5890	5090	3600	5780	5360	4910	5790	5210	776	4740	3750	4450	4220	4780	3450
	777	5730	5410	4710	6100	5050	5120	5640	4870	5460	4400	4960	5360	27430	4400	4800	6030	5300	4190	5370	5720	5390	5420	5350	777	4510	3780	3870	4200	5000	3300
	778	5670	5480	4580	6040	4870	5040	5110	5070	5030	4910	5060	4610	27340	4860	5170	5300	5260	3850	5650	5830	5370	5720	5540	778	4030	3870	4400	4280	4710	3160
	779	5270	5030	4260	5930	4630	4900	4890	5030	4660	4820	4500	4580	26190	4360	5310	4600	5160	3720	5440	5470	5040	5590	5410	779	4390	3900	4150	3810	4690	3300
	780	5500	4910	5100	6310	4520	5150	5230	5410	5070	4400	4390	4380	26310	4420	4710	4770	4870	3770	5350	5170	4870	5580	5440	780	3770	3360	4260	3790	4720	3020
	781	5570	5120	4960	6120	4900	5080	6880	5470	4380	4960	3930	4370	26000	4990	5170	6500	5390	3700	5060	5110	5210	5560	5510	781	4330	3710	3900	3320	4440	3200
	782	5440	4860	4550	6270	4550	4800	6790	4870	4770	4490	4110	4430	24270	4850	4790	4860	5020	3360	4570	5370	5180	5750	5410	782	4110	3570	3530	3790	4490	2890
	783	5340	4550	5100	6280	4660	4660	7810	4640	4810	4950	4200	4460	24130	5320	4870	4940	5010	3350	4850	5340	5100	5070	4880	783	3700	3450	3220	3570	4460	2960
	784	5380	4880	5170	6230	4220	4610	5370	4520	4130	4540	4260	4520	23930	6880	4850	4710	4630	3620	5010	4720	5100	5200	5000	784	3810	3260	3340	3250	4080	2690
	785	5410	4770	4490	5900	4540	4620	4000	4450	4560	4000	4430	4550	23300	4630	4590	4890	4620	3460	4830	5260	5380	5330	4770	785	3670	3300	3600	3200	4010	2730
	786	5170	4950	4400	5670	4700	4500	4710	4780	4180	4440	4620	4240	22680	4460	4570	4740	4630	3870	4720	5320	4970	5050	4800	786	3120	3260	3490	3180	3940	2660
	787	5070	4480	4820	6280	4170	4210	4650	4620	5040	4310	4620	4360	21930	4670	4920	4690	5190	3750	4960	4440	5030	5320	4430	787	3650	3360	3260	3340	3570	2590
	788	5110	4810	5020	5360	4660	4580	4350	4900	4500	5170	4480	4490	21640	4590	4320	4840	4700	3480	4510	4750	5040	4760	4390	788	3180	2910	3100	3020	3450	2500
	789	5690	4710	5010	5310	4400	4360	4290	4490	4400	4380	4220	5130	20910	4270	4580	4730	4910	3340	4250	5160	4930	4960	4770	789	3050	2840	3010	3110	3550	2660
	790	5330	4780	4670	6100	4540	4710	4480	4840	4190	4410	3940	4710	20720	4500	4950	4840	4660	3040	4740	5140	4950	5110	4620	790	2770	2590	2900	2930	3420	2460
	791	5260	4440	4630	5000	4620	4210	4450	4420	4490	4190	4400	4410	19820	4220	4340	4850	4540	3750	4560	5260	4720	5270	4310	791	2910	2490	3040	2560	2980	2340
	792	4800	4530	4260	5550	4330	4660	4300	3910	4100	4530	4450	4350	18970	4480	4720	4580	4620	3440	4620	4880	5160	4700	5080	792	2860	2610	2620	2630	3130	2250
	793	5220	4570	4550	5390	4320	4440	4360	4070	4420	4210	4650	4160	18750	4330	4490	4300	4730	3140	4840	5060	4460	4720	4610	793	2850	2960	2700	2630	2870	2330
	794	4910	4390	4290	5540	4130	4390	4840	4160	4260	4230	4650	4720	18510	4220	4420	4330	4330	2900	4270	5120	4740	5050	4810	794	2820	2660	2470	2580	3150	2190
	795	4350	4380	4410	5350	4730	4510	4510	4090	4820	4130	4650	3860	18280	4090	4610	4960	4610	3340	4840	5130	4960	4910	4280	795	2630	2450	2540	2680	2930	2450
	796	5520	4710	4570	5470	4280	4660	4780	4150	4580	4110	4440	4240	16490	4430	4340	4480	4390	3670	4570	4760	4700	4260	4580	796	2840	2440	2630	2250	2980	2160
	797	4670	4370	4260	5200	4120	4330	4020	4380	4120	4090	4360	4200	17000	4290	4880	4560	4720	3400	4800	4940	4740	4370	4580	797	2580	2490	2630	2320	2770	1980
	798	4770	4150	4830	4510	4540	4380	4660	4130	3650	4020	4180	3820	15840	4530	4260	4270	4010	3330	4660	4600	4540	4150	4300	798	2910	2190	2650	2550	2970	2310
	799	4290	4220	5730	5230	4160	4090	4330	4150	4230	4210	3840	4020	16220	4150	4410	4630	4000	3500	4440	4660	4670	4990	3770	799	2180	2230	2530	2360	2510	1880
	800	4880	4000	4160	6030	4360	4340	4130	3930	3780	3930	4150	4130	15400	4390	3970	4340	4170	3450	4580	4690	4510	4070	5090	800	2220	1940	2490	1970	2540	1810
	801	5840	4030	4120	5580	4660	4350	4320	4230	3330	3810	4260	3800	14270	4160	4120	4570	3700	3970	4650	4500	3790	4660	4150	801	2470	2210	2490	2180	2370	1840
	802	5650	4420	4140	5200	4260	4360	4640	4160	3510	3810	4130	4320	14250	4350	3810	4610	4040	3320	4310	4910	4180	4100	4050	802	2510	2290	2300	2400	2590	1830
	803	5200	4390	3940	5190	4300	3820	4140	4040	3750	3850	3500	4090	13950	4590	4130	4580	3800	3260	4520	4700	4290	4250	3990	803	2340	2150	2340	2470	2500	1900
	804	5470	4200	4430	4910	3860	4400	4220	4300	3670	4210	4170	3720	13590	4080	4060	4300	4810	3470	4530	4620	4020	4200	3730	804	2310	1880	2320	2080	2490	1800
	805	4570	4110	4310	4970	4120	3700	4440	4150	3980	4370	4200	4270	12700	4050	3940	4160	4390	3150	4170	4500	4030	3780	4160	805	2400	2330	2300	1930	2760	1740
	806	4350	4050	3930	4660	3940	3950	4350	4240	4000	5670	3890	3590	12900	4220	3720	4160	4300	3600	4050	4660	4410	4060	3730	806	2110	2270	1980	2020	2120	1530
	807	4440	4370	3880	4460	3790	3860	4160	5100	3590	4680	3600	3960	12050	4150	4260	4030	4060	3490	4390	4430	4630	4340	3480	807	1860	2200	1830	2140	2030	1600
	808	4470	4440	4050	4650	3960	3620	4250	4130	4000	4830	4020	3980	12060	4260	4090	3760	4220	3070	4950	4190	4660	3980	4140	808	2060	2200	1710	1800	2100	1700
	809	4570	4340	4070	5380	3830	3920	4000	4080	3810	4530	3670	4110	11900	3880	3490	4320	4210	3700	4210	4220	4090	3970	3840	809	1950	2000	1880	1660	1840	1620
	810	4790	4220	4180	4730	4110	3720	3970	4220	3750	4300	3940	3830	11820	4120	4010	4250	4090	3530	4550	4460	4520	3890	3730	810	1960	2230	1860	1950	2000	1650
	811	4670	4050	4150	4210	3650	3970	4500	3870	4010	4440	3700	4290	10670	4690	4010	4230	4450	3370	4460	3890	4030	3960	3690	811	1950	1950	1790	1760	2010	1550
	812	4430	3880	4270	4520	3720	5920	3990	3830	3930	3810	4030	3820	10510	4430	4240	4060	4130	3890	4080	4300	4070	4000	4050	812	1780	1810	1930	1820	1990	1610
	813	4480	4050	3980	4660	3650	4440	3880	4030	3810	3850	3870	3800	9750	4270	4050	4370	3970	3080	4190	4550	4080	3740	3730	813	1550	1780	1710	1860	1890	1510
	814	4540	3620	3860	4550	3740	4070	4030	3950	3510	3890	3760	3510	9830	3990	3810	4020	4380	3840	3690	4240	4500	3650	3830	814	1750	1920	1610	1370	1760	1490
	815	4700	4090	3880	4370	3560	4150	3840	3980	3710	4030	3740	3950	9200	4220	4000	3820	3700	3280	3530	4270	4550	3280	3900	815	1750	1840	1610	1750	1690	1320
	816	4490	4150	4430	4520	3620	4070	4040	3930	3610	3860	3740	4000	9390	3890	3970	4580	4240	3400	3870	4290	4230	3520	3690	816	1600	1800	1530	1630	1850	1490
	817	4570	3820	3680	4340	3500	3680	3660	4090	3510	4070	3620	3380	9210	3950	3920	5830	3970	3240	3980	4410	5270	3740	3640	817	1540	1680	1670	1860	1680	1610
	818	4550	3610	3520	4850	3970	3940	3800	3900	4210	3680	3990	3400	9440	4200	3640	6970	3970	3600	4180	4530	3950	3620	4120	818	1580	1900	1590	1450	1620	1480
	819	4470	3920	4110	4290	3660	4150	3830	3560	3830	3680	3670	3120	9210	5920	4180	7090	4290	4090	3410	4620	3840	3510	3990	819	1580	1800	1510	1430	1710	1440
	820	4460	3960	3740	4570	3810	3780	4210	4380	4210	3520	3790	3210	8580	4170	3610	6370	4090	3470	4030	4670	4240	3730	3620	820	1540	1580	1330	1570	1760	1400
	821	4580	3960	3490	4470	3600	3850	4000	4250	3830	3870	3910	3920	8370	4450	3680	3790	4040	3840	3990	4500	4180	4130	3620	821	1560	1770	1520	1600	1930	1280
	822	4300	4810	3640	4680	3760	3880	3740	4020	3450	3760	3800	3440	7550	4350	4160	4200	3570	3590	4100	4210	4420	3910	3730	822	1540	1500	1520	1530	1690	1230
	823	4060	3710	3790	4020	3580	3830	4830	3900	3700	4010	3040	3920	8090	8430	3780	3870	4150	3720	4350	4060	4180	3610	3140	823	1330	1590	1540	1540	1660	1350
	824	3910	4140	3940	4370	3440	3540	4140	4190	3480	3580	2810	3920	7840	6520	4010	3950	3990	3370	4280	4370	4090	3210	3280	824	1570	1560	1540	1680	1780	1380
	825	4400	4160	3990	4240	3650	3700	6780	4010	3660	3840	3570	3920	7230	5170	4170	4210	3800	3580	3930	4480	4010	3250	2950	825	1400	1510	1150	1260	1350	1320
	826	3720	3900	3870	4270	3900	3960	5100	3740	3810	3570	3240	3570	6860	4490	3830	3780	3680	3270	4240	4470	4310	3430	2910	826	1360	1690	1090	1190	1430	1120
	827	3880	3620	3940	4620	3690	3900	3280	3800	3190	3790	3740	3380	6310	4480	3850	4080	3660	3490	3850	4050	4110	3340	3530	827	1520	1550	1030	1600	1440	1270
	828	4360	3960	3870	4440	3660	3670	3550	3540	3640	3500	2880	3480	6100	7350	3880	3990	3850	3350	4010	4180	3850	2980	3170	828	1230	1390	980	1130	1400	1280
	829	4220	3990	4100	4370	3490	3870	3480	4300	3340	3240	3560	3750	6140	4120	3690	3900	3640	3580	4120	4020	4200	2960	3240	829	1170	1440	1180	1290	1280	1150
	830	4090	3700	3790	4350	3550	3340	3050	3680	4930	4010	3680	3560	5140	4430	3720	3790	3710	3470	3860	4000	4120	3180	3040	830	1190	1540	1240	1100	1460	1310
	831	4350	3910	4020	4390	4320	4060	3290	3850	3870	3780	3710	3700	5540	4220	3300	3760	3850	3380	4120	3930	3930	2840	3010	831	1130	1380	1050	1030	1160	1120
	832	4190	3960	3710	4220	3310	3760	3740	3720	3710	3380	3780	3690	4850	4470	3460	4260	3950	3160	3920	4100	4060	3230	2800	832	1160	1320	860	1170	1180	1290
	833	4380	3830	3640	3470	3290	3710	3490	3720	3140	3670	3400	3430	4930	3730	3790	3950	3520	2970	3780	4020	3710	2800	2790	833	1180	1280	960	1190	1250	1280
	834	4110	3620	3570	3910	3240	3700	3720	3380	3440	3740	3480	3920	4640	3920	3900	3800	4000	2860	3730	4570	4020	2680	2370	834	920	1190	1130	1140	1240	1050
	835	4040	3560	3680	4100	3400	3680	4110	3050	3520	3600	3350	3630	3860	4020	3860	3790	3670	3000	3830	4180	4410	2770	2490	835	930	1320	1190	880	1360	1000
	836	4300	3370	3860	3830	3730	3650	4050	3470	3490	3490	3680	3250	4200	3930	3810	3430	3630	3240	3990	3880	3860	2750	2440	836	1060	1280	1050	1140	1270	1100
	837	3750	3680	3530	4230	4430	3850	3670	3190	3540	3560	3950	3650	3850	3780	3620	3950	3280	2740	4020	4350	3870	2550	2520	837	880	1120	1110	1030	1040	750
	838	4310	4110	3870	4040	3270	3490	3470	3430	3490	3400	3630	3420	3930	4060	3450	3830	3690	2860	3900	3930	3960	2690	2630	838	1130	1060	940	940	1300	870
	839	3820	3740	3510	3900	3660	3640	3670	3360	4130	3240	3670	3530	3330	3830	3820	3700	3940	3480	3940	4010	3780	2460	2610	839	940	1070	870	1100	1150	1000
	840	4200	3710	3440	3920	3330	3740	3770	3350	3800	3870	3510	3530	3350	4030	3200	3790	3510	3580	3900	4170	4110	2460	2090	840	800	1040	970	1080	950	870
	841	3960	3720	3710	3930	3240	3270	3510	3790	3300	3520	3220	3560	3000	4170	3400	3740	3690	3310	4020	3540	3910	2340	2370	841	860	1010	870	880	980	810
	842	7130	3640	3320	3580	3470	3460	3550	3390	3120	3510	3430	3420	3350	3900	3230	4020	3140	3440	3850	3960	3980	2370	2490	842	800	900	990	900	830	860
	843	5610	3520	5450	3980	3500	3710	3610	3570	3030	3760	3470	3830	3140	4090	3600	3870	3740	2870	3920	4360	5060	2150	2430	843	770	1110	780	820	990	1120
	844	6110	3730	3480	5430	3520	3700	3360	3510	2990	3410	3540	3630	2960	4100	3430	3970	3530	3500	3770	4040	3730	2280	2230	844	960	920	770	760	860	780
	845	5330	3980	3460	4950	3680	3440	3420	3700	3150	3510	4010	3700	2740	4080	3790	3980	3270	3570	4100	4200	3490	2480	2270	845	660	870	770	910	650	780
	846	5220	3510	3460	3910	3460	3070	3240	3330	3050	3630	3120	3060	2320	4120	3330	3750	3510	3330	3970	4180	3200	2450	2050	846	820	730	620	820	810	690
	847	5220	3420	3450	4140	3290	3240	3680	3540	3600	3620	3560	3290	2680	4000	3630	3500	3250	3470	3980	4260	3600	2120	2240	847	660	990	690	760	810	760
	848	3230	3160	3410	3680	3180	3270	3280	3380	3170	3220	3320	3390	2660	3800	3200	3510	3510	3270	3490	3830	3490	2050	2270	848	730	840	670	680	610	600
	849	3900	2950	3330	4110	2970	3040	3810	3180	3190	6080	3400	3160	2440	3740	3280	4160	3840	3240	3760	3720	3820	2490	2420	849	690	940	600	660	620	630
	850	3560	3790	3420	3720	3300	2910	3310	3340	3130	6440	3670	3210	2330	3680	3380	3610	3440	3720	3810	3560	3300	2340	2380	850	640	990	600	800	810	710

## Sheet: Supplementary Fig. 13
	nm	pH 3.26	pH 4.06	pH 4.46	pH 4.92	pH 5.45	pH 5.89	pH 6.38	pH 6.89	pH 7.38	pH 7.95	pH 8.44	pH 8.96
	660	59700	57830	57810	56120	57520	55470	56850	56780	53470	60830	58730	53770
	661	56170	56940	54280	55340	56290	53440	55640	55440	51460	58630	57800	52820
	662	55660	53480	52870	52300	52260	51200	53330	53170	49350	56800	54720	49700
	663	53220	53200	51490	49250	49400	50590	51370	53030	48200	54560	53960	50840
	664	51580	50030	49550	47960	49800	47820	50350	51040	45960	54850	51920	47040
	665	50570	47980	48350	46990	47940	46160	48400	49030	44930	49740	50580	45980
	666	48550	46200	46830	44160	46230	43990	45890	45880	44170	50160	48730	45430
	667	47330	44920	45480	43350	44170	42620	43120	45290	42700	48770	46950	42380
	668	44680	43000	44700	41830	43220	41430	42410	43450	39890	47100	45810	42070
	669	43340	43090	43730	41190	41390	38150	40700	43660	39050	45550	44500	40520
	670	41580	38570	41580	39220	41110	38080	39630	39060	38340	44530	43460	39210
	671	42320	39520	40180	37490	38860	35970	37510	39200	37130	42520	40950	37970
	672	40690	38550	39180	36530	37580	35160	37360	37700	36260	39990	40360	36230
	673	39000	38050	37950	35390	35920	34460	35340	37410	34430	39810	38110	35120
	674	37830	36990	36870	35140	35530	33860	33950	35290	34070	39040	39140	34940
	675	36010	36420	35610	32420	33200	32620	33610	33740	32810	38060	36360	33550
	676	35570	34690	34650	32710	32270	31560	32810	33660	31660	38080	35840	33690
	677	34440	34680	35530	31450	32680	30900	33060	32770	30560	35740	35480	32820
	678	34550	33240	33450	31080	32010	29990	30540	30960	29910	36310	34920	31920
	679	33930	31710	33330	30900	29720	30300	29560	30980	29470	34820	34070	30520
	680	32690	31990	32250	29860	30610	27670	28960	30290	28440	34780	33460	30370
	681	32820	30870	31760	29830	29800	28420	29250	29780	27930	32870	33270	29900
	682	32430	31220	32420	28360	28910	27570	29100	28610	27240	33020	31720	29080
	683	31010	30830	30270	28360	28470	27490	28010	28060	26990	32000	32720	30060
	684	31430	29130	30390	27640	28490	26880	26550	27840	25830	31180	31100	29500
	685	30610	30200	30860	26320	27940	25170	27120	26750	26720	32410	31020	29300
	686	30970	29720	29500	26840	26800	25870	26700	26670	25430	31000	31380	29620
	687	30510	28290	30550	25870	27030	25530	26530	27480	26100	30900	30500	27850
	688	30490	28710	29740	26560	26860	25160	25370	26710	24600	30990	31430	28400
	689	29460	28950	28540	26090	26520	25270	25890	24740	24940	31060	30810	28280
	690	29750	27460	28450	25840	26870	24720	25170	25990	24260	30000	31000	29230
	691	29020	26810	28760	24260	25170	23580	25000	25390	24510	30740	29500	27260
	692	28870	27180	27850	24340	25700	24170	25060	24800	24140	30070	29110	28210
	693	29480	26800	27780	24040	24440	23830	24950	23710	22620	29440	29040	27100
	694	28420	27240	26870	24310	25540	22760	23910	24340	22450	30590	28880	27330
	695	27420	26230	27580	24090	24900	22430	23060	23120	22190	28270	28630	26470
	696	27900	25610	27460	23770	25130	21910	23280	22750	22580	28760	28520	26480
	697	27540	25870	26210	22920	23210	22080	22400	22890	21320	28840	28450	27200
	698	29020	25400	26450	22580	23430	22690	22380	22430	20900	29110	27630	25230
	699	27240	25910	26650	22450	23300	22150	22200	21760	20890	27540	28020	26240
	700	27030	24450	25620	22590	22990	20590	20960	22030	21170	26590	27790	25170
	701	26440	24040	25170	22180	22780	21050	21480	21270	20690	26990	27390	25240
	702	25450	24770	24490	21820	21990	20240	21510	20730	21160	27470	26470	24390
	703	25080	23420	24900	21110	21870	20450	20610	20960	19490	25910	25430	23750
	704	25610	23400	24730	20790	22270	20080	20280	20290	20100	25330	25180	23270
	705	23680	22930	23580	20630	21170	19560	19950	20450	18970	25350	24460	23350
	706	23550	22670	23140	18860	20790	20010	19320	20090	18840	25190	24690	22970
	707	23800	22130	22590	18820	20690	19020	19480	18980	19240	24980	24450	22170
	708	23660	21150	22610	18940	19490	18150	18030	18480	17180	22890	23180	22120
	709	22470	21490	21990	18410	19590	18040	18010	19340	18210	23830	23010	21510
	710	22050	20280	20960	19040	19220	17420	17960	18250	17740	23160	22030	21330
	711	22030	20630	20820	17940	18600	16960	17510	17420	16900	22070	22240	20680
	712	21650	19060	20410	17540	18720	16190	17290	17290	16390	21560	21220	19720
	713	20840	18920	21220	17670	17740	16020	16800	16370	15800	21860	21510	20030
	714	20530	19250	18920	16410	17630	16410	16260	16090	15910	21920	19990	19550
	715	19460	18640	18980	15820	16450	16000	15510	16200	15710	21020	19890	18420
	716	19080	17910	18520	16360	16770	14860	15310	14970	15300	20030	18460	17990
	717	17880	17080	18110	14960	16340	14930	15630	14670	14570	19140	18770	16670
	718	18260	17570	17020	15080	15020	14620	14310	15300	14600	18150	17980	17350
	719	16980	16700	17410	13880	15410	14650	13890	14190	13030	18010	17890	16400
	720	16620	15490	16570	14540	14070	13140	13570	14290	13310	17690	17310	15930
	721	16560	16080	16020	14250	13320	12970	13530	13180	13330	17490	16520	16040
	722	16100	15070	15050	13470	14120	12460	13250	13320	12810	16580	16640	15880
	723	15470	14250	15590	13320	13150	12690	12940	12590	12110	16610	16500	14710
	724	15750	13880	14470	12920	13210	12390	12890	12300	12100	15750	15020	14160
	725	15520	13380	14470	12280	12770	12050	11960	12050	11780	14770	15140	14170
	726	14630	13430	13870	12990	12380	12240	11660	11640	12270	15210	13810	13360
	727	14530	13690	13450	12000	12030	11180	11130	11600	11230	13900	14210	13710
	728	13850	12590	13370	11700	12250	10840	11250	11570	10190	14420	13010	12580
	729	13160	12350	12630	11680	12170	11020	11240	11390	10710	13510	13970	12440
	730	13400	12260	12940	11850	12080	10700	10570	10640	10150	13600	12290	12120
	731	13790	11520	12110	10720	11790	10400	10600	9910	10480	13230	12380	11510
	732	12640	10990	12390	10640	10260	9640	9920	9690	9520	13000	12280	11870
	733	11840	11300	11560	10260	10560	9770	9760	9220	8830	12690	11800	11660
	734	11780	10960	11820	9720	9620	9110	9470	9480	9580	11930	12000	11030
	735	11260	10590	11150	9090	10460	9210	9180	9160	9200	11440	11830	10670
	736	11270	10860	10720	9280	9110	8640	9220	8620	8650	11070	10910	10500
	737	10600	11030	10150	9220	8960	8970	8130	8770	8740	11090	11290	9900
	738	10850	10040	10380	9000	9600	8220	8480	8500	8150	11150	10180	9800
	739	10450	9860	9900	8720	8790	8010	8400	8170	8060	9940	10300	9510
	740	9910	9880	10060	8660	8630	8420	8190	7960	8080	10190	10280	9310
	741	9600	9340	9160	8090	8550	7630	8200	7810	7660	10160	9970	9600
	742	9290	9240	9640	8490	8930	7310	7500	7640	7690	9390	9720	9020
	743	9700	8270	9050	7660	8240	7650	7550	8040	7680	10200	9160	9090
	744	8950	8800	8670	7720	8240	7460	6920	7660	7400	9550	9190	9000
	745	9380	8750	8870	7540	8100	7160	7160	7220	6880	8770	8840	8940
	746	9050	8370	8320	7270	7940	6780	7100	6770	7140	8680	8460	8180
	747	8710	7940	8740	7870	7920	7200	7470	7020	7090	8930	8450	8350
	748	8930	7660	8230	7270	8170	6710	7080	6750	6710	9030	8340	8450
	749	8530	8080	7860	7450	7580	6920	6730	6670	6590	8630	8110	8110
	750	8720	7960	7980	7250	7900	6490	6730	6520	6580	8640	7990	8570
	751	7680	7560	8220	6560	7240	6810	6760	6450	6900	8410	7570	7610
	752	7410	7610	7310	6720	7130	6290	6520	6040	6330	7700	7590	7920
	753	7710	6850	6590	6520	6430	5960	5840	5890	6260	7610	7560	7480
	754	7740	7700	7780	6400	6480	6130	5910	6110	6500	8250	7040	7220
	755	7250	6880	6970	6330	6690	6170	6380	5790	6060	7540	7240	7710
	756	7750	7190	7310	6120	6540	6030	6010	5490	5950	7490	7200	6950
	757	7600	6970	6910	6130	6240	6170	5820	5700	5970	7710	6930	6740
	758	7310	6960	7250	5990	6350	7510	5640	5610	5500	7260	7350	6620
	759	7690	7160	6790	5760	6000	6160	5300	6190	5390	7310	6820	6460
	760	6930	6290	6840	5750	5790	5370	6150	5400	5660	6620	7240	6940
	761	6780	6480	6410	5540	6050	5530	5760	5500	5530	7560	6710	6460
	762	6970	6320	6020	5510	5580	5440	5240	4780	5420	7170	6790	6040
	763	6520	6640	6330	5350	6080	5230	5110	5720	5040	6610	6610	6390
	764	6350	6180	6170	5330	5480	4850	4820	4600	5140	6820	6430	5860
	765	6260	5780	6340	5530	5630	5000	5090	4520	5450	6720	6480	5990
	766	5990	6000	5920	5300	5140	5250	4830	4470	5190	6310	6520	5680
	767	6150	6060	6040	4860	5600	5010	4920	4770	5210	6420	6350	5620
	768	5940	5290	5520	4710	5480	4920	4930	4670	4640	6200	6060	6190
	769	6330	5700	5670	5210	5480	4710	4500	4740	4610	6180	5520	6140
	770	5990	5820	5870	4760	5510	5000	4550	4680	4540	6400	5410	5330
	771	5570	5170	5530	4840	5180	4630	4540	4590	4920	6100	5550	5280
	772	5840	5240	5660	4630	5170	5120	4450	4560	4570	5560	5480	5500
	773	5890	5340	5560	5110	4920	5000	4110	4160	4160	5770	5990	5630
	774	5500	4680	5740	5150	5060	4590	4310	4170	4490	5970	5870	5720
	775	5770	5170	5440	4460	4920	4230	4250	4500	4410	5680	5330	5350
	776	5730	5170	5490	4630	4870	4620	4510	3930	4780	6030	5250	5170
	777	5560	5020	5610	5030	4660	4670	4500	4630	4710	6000	5140	5600
	778	5280	5230	5460	4070	4730	4750	4510	4830	4620	5320	5490	6180
	779	5320	5230	5200	4240	4550	4000	3890	4460	3980	5640	5670	4890
	780	4730	5070	5390	4090	4420	4580	3840	3910	4300	5570	5170	4860
	781	5070	4920	5410	4380	4270	3880	4070	4000	4180	5440	5080	5340
	782	5320	4780	5160	4220	3860	4310	3760	4220	4180	5140	5480	5240
	783	5300	4880	4620	4340	4410	4330	3850	3880	4010	4820	4720	4930
	784	4880	4660	5010	4480	4690	4410	4100	3440	3730	4820	5200	5050
	785	4960	4680	4820	4140	4340	4060	4070	4070	3700	4710	4770	4450
	786	4920	4270	4570	4410	4000	3660	4040	3480	3820	5020	4940	5250
	787	4850	4660	4790	4240	4370	4080	3560	3890	3560	4670	4960	4980
	788	4760	4450	4890	4320	4590	3950	3740	3580	3710	4620	5110	4730
	789	4820	4550	4900	3850	3870	3600	3490	3680	3500	4530	4800	4940
	790	4970	4660	4560	4160	4040	4170	3840	3450	3690	4820	4500	5240
	791	4340	4900	4880	3910	3960	3920	3760	3780	3750	5040	5040	4680
	792	4060	4570	4490	4130	4140	3610	3620	3660	3510	4840	4730	4660
	793	4470	4270	4240	4250	4200	3740	3510	3710	3660	4580	4740	4700
	794	4560	4190	4600	3870	4000	3510	3540	3670	3230	4900	4420	4190
	795	4040	4390	4380	3900	4210	4080	3280	3310	3490	4630	4780	4390
	796	4110	4310	4050	3970	3890	3810	3380	3380	3470	4440	4580	4550
	797	4680	4070	3820	3540	3560	3240	3400	3160	3320	4420	3740	4490
	798	4020	4490	4140	3510	3880	3590	3580	2890	3750	4080	4230	4100
	799	4260	3910	4070	3560	3570	3240	3360	3240	3370	4350	4080	4390
	800	3780	4110	3960	3940	3780	3670	3150	3030	3010	4080	4850	4460
	801	4140	4230	3520	3880	3910	3210	3470	3150	3070	4200	4470	4620
	802	3930	3880	4170	3430	3490	4130	3290	2840	3240	5030	4110	4220
	803	4090	4470	3810	3610	3390	3320	3020	2930	3040	4230	3800	4100
	804	3660	3880	4100	3270	3480	3270	3300	3150	2670	4160	4250	4180
	805	3620	3620	4070	3060	3500	3310	3560	2960	2930	4080	4230	4080
	806	4150	3710	3910	3290	3320	3170	3110	3100	2770	4000	3890	3900
	807	4200	3820	3850	3390	3210	3230	2890	3020	3000	4380	3840	4270
	808	3560	3870	4120	3080	3400	2990	2830	3030	2940	4030	4290	3750
	809	3830	3890	3800	3050	3150	3040	2830	3130	3040	4320	3630	3450
	810	4070	3860	3820	3280	3420	2970	2810	3290	2740	3720	3910	4290
	811	3870	3810	3910	3160	3390	3040	2950	2780	3020	3900	3580	3690
	812	3620	3300	3700	3100	3500	3280	2690	2480	2680	3660	3500	3430
	813	3740	3740	3700	2800	3590	3020	2900	2550	2890	3710	4000	4090
	814	3760	3780	3920	3480	3240	2880	2750	2490	2930	3800	3620	3670
	815	3880	3430	3800	3060	3260	2830	2860	2940	2750	3700	3820	3410
	816	3820	3480	3820	3330	3370	2830	2680	2640	2930	3900	3690	6140
	817	3850	3360	3540	3230	3260	3260	3170	3070	2920	3620	3750	5180
	818	3870	3470	3860	3140	3500	2820	2810	2970	2860	3670	4170	3880
	819	3940	3130	3440	3370	3310	3100	3020	2680	3170	4040	3990	3560
	820	3720	3490	3680	3220	3470	3290	2760	2810	2710	3820	3760	3220
	821	3790	3060	3650	3240	3290	3320	2480	3140	2930	3700	3740	3790
	822	3340	3300	3590	2970	3530	3080	2700	2640	2840	3500	3600	3740
	823	3300	2930	3780	2960	3030	2670	2880	2520	2860	3560	3630	3470
	824	3600	3730	3570	2690	3150	2790	2480	2460	2670	3720	3800	3680
	825	3310	3210	3270	2870	2830	2840	2500	2700	2530	3390	3860	3200
	826	3170	3170	3370	3030	2790	2600	2490	2350	2370	3320	3430	3320
	827	3650	3160	3300	2540	2980	2630	2170	2600	1930	3270	3610	3530
	828	3250	3010	3240	2790	2890	2400	2500	2560	2210	3080	3610	3160
	829	3070	2990	2870	2630	2850	2660	2450	2510	2390	3350	3490	3430
	830	3060	2860	3100	2810	2820	2540	2190	2160	2450	3420	3240	3270
	831	3340	3130	3230	2640	3030	2530	2400	2200	2810	2960	3350	3600
	832	2980	2680	3000	2410	2690	2180	2330	2300	2010	2890	3290	3550
	833	3050	3180	2810	2540	2720	2700	2050	1970	2410	3190	3180	3420
	834	2840	2860	2620	2300	2430	2490	2340	2030	1950	3230	3290	3260
	835	2800	2620	3030	2810	2530	2450	2170	1930	2210	3400	3610	3180
	836	2880	2470	2630	2370	2410	2270	2300	2010	2230	2810	3400	3040
	837	2620	2660	2920	2670	2380	2220	2300	1960	2180	3340	3110	3590
	838	2820	2630	2710	2630	2680	2320	2390	1960	2240	3330	2850	3680
	839	2780	2770	2800	2470	2500	2380	2110	1980	2250	2940	3130	3480
	840	2260	2660	2430	2250	2530	2270	2120	1970	2020	2820	3190	3530
	841	2900	2840	2590	2360	2440	2080	1840	1770	2070	3140	3070	3590
	842	2670	2740	2570	2250	1960	2180	1940	1900	2030	2620	2860	3210
	843	2820	2650	3210	2560	2350	2720	2170	2160	2100	3240	2860	3050
	844	3050	2680	2710	2340	2780	2410	2170	1950	1750	3060	3130	3360
	845	2480	2530	2610	2270	2500	2570	2080	2130	1970	2690	3470	3130
	846	2690	2420	2570	2230	2680	2110	2010	1960	1790	2890	2800	3120
	847	2580	2370	2420	2330	2030	1810	1660	2150	1910	2850	3060	3010
	848	2530	2320	2530	2230	2370	1910	2260	1880	1840	3150	2850	3020
	849	2370	2680	2590	2150	2680	1820	2660	1820	1920	3190	3000	3030
	850	2350	2550	2500	1990	2040	1900	1710	1800	1930	2570	2880	2930

## Sheet: Supplementary Fig. 14
		PBS RLM NADPH	reduced HDSF	DMPO	DMPO added at 15th min	DMPO added at 1th min
	2510	9120.3	51.369	29193	1655	12314
	2511.95	10383	394.37	25523	1040	15278
	2513.91	14823	518.37	25416	1023	14617
	2515.87	14691	366.37	27260	1799	11766
	2517.82	14319	749.37	27583	1425	6046.1
	2519.78	13184	1398.4	27491	1206	9368.1
	2521.73	4700.3	1181.4	23628	1349	15335
	2523.69	5061.3	901.37	27294	1442	14324
	2525.64	6727.3	796.37	38454	1298	10888
	2527.6	8476.3	783.37	36543	1137	9615.1
	2529.55	4193.3	434.37	29150	1270	8427.1
	2531.51	2624.3	1094.4	27360	1325	11059
	2533.46	5329.3	1133.4	27259	1376	13091
	2535.42	7723.3	968.37	29332	1631	13115
	2537.37	7466.3	861.37	29025	1551	14202
	2539.33	8758.3	230.37	28007	1498	11939
	2541.28	9587.3	420.37	26709	884.04	6271.1
	2543.24	9522.3	482.37	29157	950.04	4635.1
	2545.19	10406	886.37	29001	1185	12463
	2547.15	6815.3	1075.4	28411	1386	14909
	2549.1	7524.3	1278.4	26556	1071	13378
	2551.06	4681.3	1312.4	26288	1175	15472
	2553.01	5262.3	1100.4	28771	1169	15271
	2554.97	5106.3	951.37	29082	1095	8637.1
	2556.92	12242	1239.4	26716	1213	9526.1
	2558.88	12591	1036.4	28256	872.04	6988.1
	2560.83	13705	919.37	30754	1465	6309.1
	2562.79	10630	651.37	29585	2071	4883.1
	2564.74	9928.3	792.37	33255	1913	8409.1
	2566.7	11846	727.37	37605	1585	12639
	2568.65	7969.3	1674.4	31128	1496	13993
	2570.61	3778.3	930.37	29943	1467	14996
	2572.56	5319.3	775.37	31125	1258	11508
	2574.52	7694.3	1021.4	32642	1397	9549.1
	2576.47	11059	867.37	34415	1076	10769
	2578.43	10397	646.37	31819	659.04	10401
	2580.38	10703	455.37	29789	652.04	13272
	2582.34	10373	1264.4	30302	966.04	12786
	2584.29	15574	1510.4	30249	744.04	11693
	2586.25	9076.3	1685.4	30045	920.04	9796.1
	2588.2	4324.3	1843.4	28926	696.04	9191.1
	2590.16	6405.3	1349.4	28765	1077	9921.1
	2592.11	5107.3	1090.4	33766	1025	6733.1
	2594.07	7509.3	571.37	29610	636.04	6958.1
	2596.02	12354	963.37	27669	1166	4845.1
	2597.98	9742.3	1131.4	22174	1679	3304.1
	2599.93	7498.3	375.37	25166	1653	5022.1
	2601.89	10641	125.37	28438	1509	11697
	2603.84	11251	272.37	32947	1888	10913
	2605.8	10047	740.37	33322	1593	8135.1
	2607.75	9934.3	689.37	28445	955.04	4246.1
	2609.71	8179.3	336.37	29478	937.04	6775.1
	2611.66	7820.3	836.37	34833	1368	9740.1
	2613.62	11608	1031.4	33455	1134	13186
	2615.57	10926	954.37	27913	840.04	14531
	2617.53	11167	298.37	28098	1126	14904
	2619.48	15503	1067.4	30916	1115	12588
	2621.44	19172	1333.4	29558	926.04	9079.1
	2623.39	11064	1164.4	29002	880.04	12194
	2625.35	6596.3	1110.4	30066	1006	14838
	2627.3	9591.3	1000.4	33067	1246	11082
	2629.26	13520	854.37	34882	1152	10130
	2631.21	14948	932.37	33935	1248	5012.1
	2633.17	12669	846.37	31371	1056	6160.1
	2635.12	8469.3	1227.4	30228	1334	8759.1
	2637.08	5112.3	975.37	30385	1182	7626.1
	2639.03	7254.3	805.37	29146	1758	12594
	2640.99	9733.3	1197.4	29282	1076	16106
	2642.94	13994	1167.4	28357	1291	12437
	2644.9	10265	1118.4	28084	1628	11951
	2646.85	9371.3	894.37	23109	835.04	10855
	2648.81	12923	908.37	29077	913.04	10499
	2650.76	14744	1111.4	28837	632.04	13353
	2652.72	7454.3	1091.4	31086	1063	11535
	2654.67	5546.3	1195.4	34316	1233	13457
	2656.63	7188.3	1317.4	29006	1548	12941
	2658.58	10829	1578.4	29419	1263	10447
	2660.54	19227	1501.4	28214	1153	13441
	2662.49	15594	778.37	31741	1018	9927.1
	2664.45	9283.3	1154.4	32447	900.04	14735
	2666.4	8039.3	1441.4	33152	1039	15980
	2668.36	9413.3	871.37	33888	743.04	13300
	2670.31	10460	925.37	31475	1042	5783.1
	2672.27	9738.3	1003.4	30011	1020	8570.1
	2674.22	4087.3	1136.4	26194	1438	11948
	2676.18	5154.3	575.37	24832	1741	10510
	2678.13	7593.3	410.37	30906	1604	9871.1
	2680.09	5711.3	388.37	34834	1537	12138
	2682.04	12587	1211.4	33824	1220	15606
	2684	10157	1010.4	30377	1218	16606
	2685.95	10616	1253.4	35065	1163	11910
	2687.91	6762.3	1285.4	36902	1036	10755
	2689.86	5955.3	1220.4	31001	1205	11649
	2691.82	7229.3	1048.4	36056	1143	12717
	2693.77	8219.3	1054.4	35186	1011	12411
	2695.73	8190.3	1120.4	37221	1448	12910
	2697.68	8518.3	1114.4	38737	1112	9759.1
	2699.64	10194	854.37	28373	1211	10587
	2701.59	10197	818.37	26741	1447	11521
	2703.55	10577	884.37	27553	1943	9812.1
	2705.5	10215	1387.4	25317	1658	6774.1
	2707.46	5572.3	1710.4	37536	1119	8839.1
	2709.41	6414.3	986.37	36672	1026	10020
	2711.37	7943.3	902.37	38674	829.04	12605
	2713.32	7529.3	1111.4	35018	950.04	13506
	2715.28	8103.3	893.37	38107	1760	10806
	2717.23	11145	901.37	37259	1729	4070.1
	2719.19	8109.3	622.37	34336	1309	6206.1
	2721.14	7253.3	365.37	31701	960.04	8561.1
	2723.1	8813.3	192.37	38660	1206	7527.1
	2725.05	10677	147.37	38472	905.04	13202
	2727.01	14247	733.37	39824	956.04	13145
	2728.96	17418	940.37	36988	1188	12753
	2730.92	13834	735.37	31745	1011	12367
	2732.87	10092	708.37	30606	1144	9688.1
	2734.83	11512	795.37	33646	1591	8278.1
	2736.78	13362	1314.4	30859	1239	6526.1
	2738.74	14791	1023.4	33709	1054	9557.1
	2740.69	13179	857.37	33618	929.04	8733.1
	2742.65	9637.3	906.37	34056	1165	795.12
	2744.6	6888.3	708.37	33717	1043	6434.1
	2746.56	10787	1257.4	34672	1078	9773.1
	2748.51	17673	1035.4	31716	1660	12586
	2750.47	15337	1034.4	32268	1766	15603
	2752.42	11145	914.37	33331	1561	15426
	2754.38	9014.3	1080.4	29989	1690	6524.1
	2756.33	6246.3	925.37	33937	1212	6450.1
	2758.29	6957.3	1332.4	32375	1431	9169.1
	2760.24	6563.3	1157.4	28974	1503	9599.1
	2762.2	7258.3	1273.4	30091	1135	12746
	2764.15	3275.3	1289.4	25656	1238	12220
	2766.11	7955.3	1151.4	26659	1227	7803.1
	2768.06	9266.3	970.37	32456	1336	5786.1
	2770.02	14502	465.37	39056	1959	12735
	2771.97	18882	748.37	38356	1931	13375
	2773.93	16588	1190.4	39046	1466	9368.1
	2775.88	19184	1176.4	38599	2305	9063.1
	2777.84	16385	1088.4	40682	2606	11369
	2779.79	12119	791.37	45857	1886	7973.1
	2781.75	10732	601.37	37934	1384	11270
	2783.7	5077.3	884.37	35708	1179	12728
	2785.66	8943.3	1187.4	34791	995.04	15329
	2787.61	11856	1016.4	32581	1013	15791
	2789.57	11077	990.37	36939	1303	16897
	2791.52	12979	996.37	38539	1708	17462
	2793.48	9148.3	1172.4	37278	1479	14780
	2795.43	4413.3	1226.4	33332	1095	13670
	2797.39	8224.3	1143.4	35573	1253	15230
	2799.35	7128.3	956.37	37066	1355	11210
	2801.3	10468	1002.4	43948	1402	10322
	2803.26	12008	1120.4	43292	1356	11871
	2805.21	8204.3	1282.4	38166	1315	8789.1
	2807.17	9849.3	1306.4	44359	1223	10439
	2809.12	11815	1535.4	43219	1173	9449.1
	2811.08	12374	1457.4	38150	1252	11297
	2813.03	7584.3	1121.4	34752	1257	12652
	2814.99	9042.3	1832.4	32682	1383	9516.1
	2816.94	10159	1391.4	34167	1091	8653.1
	2818.9	9383.3	744.37	31231	1334	17003
	2820.85	5174.3	981.37	28261	1739	19532
	2822.81	8978.3	739.37	30656	1395	13714
	2824.76	12873	699.37	35804	1187	13368
	2826.72	13048	1196.4	42938	1381	10702
	2828.67	13855	1085.4	42560	1578	13260
	2830.63	17710	1199.4	38986	2270	10158
	2832.58	14700	1381.4	39546	2080	9207.1
	2834.54	12446	1142.4	38821	1788	11176
	2836.49	8365.3	1564.4	33056	1683	15029
	2838.45	6289.3	1042.4	31325	1566	11153
	2840.4	4397.3	771.37	32426	1716	9534.1
	2842.36	4778.3	1108.4	41655	1673	10503
	2844.31	12071	1055.4	47379	1427	16014
	2846.27	8204.3	1123.4	45226	1819	16039
	2848.22	8205.3	895.37	40526	1940	11334
	2850.18	6298.3	1330.4	43590	2464	12110
	2852.13	10473	1164.4	39729	2200	12484
	2854.09	11059	735.37	32025	1977	7024.1
	2856.04	10905	893.37	36185	1839	10437
	2858	14147	1555.4	35363	1179	9160.1
	2859.95	13161	1876.4	37478	1427	9262.1
	2861.91	13687	1110.4	32809	1138	11257
	2863.86	9063.3	724.37	31098	811.04	10839
	2865.82	4821.3	766.37	40408	1030	11745
	2867.77	6333.3	1365.4	46243	1583	17800
	2869.73	9739.3	1619.4	47956	1681	18794
	2871.68	14776	1812.4	44246	1462	16289
	2873.64	8198.3	1631.4	41188	1191	12345
	2875.59	6541.3	1668.4	40753	1388	10110
	2877.55	6843.3	1373.4	40069	1621	6007.1
	2879.5	12276	1296.4	41756	1736	7735.1
	2881.46	12735	1088.4	35285	1377	11772
	2883.41	9150.3	861.37	33817	1566	10297
	2885.37	11922	945.37	38911	1289	12205
	2887.32	13646	1001.4	39408	1422	11119
	2889.28	14681	1146.4	39405	1604	8324.1
	2891.23	14049	1199.4	36684	1217	5207.1
	2893.19	7322.3	1189.4	38733	1219	7692.1
	2895.14	7871.3	1105.4	42214	1149	7976.1
	2897.1	11234	1067.4	44053	1049	4753.1
	2899.05	10737	886.37	41853	1106	4088.1
	2901.01	11942	1295.4	36753	1473	8804.1
	2902.96	15831	1211.4	36024	1428	11943
	2904.92	13728	1660.4	36927	1305	14163
	2906.87	9128.3	1019.4	41781	1660	11892
	2908.83	9939.3	964.37	38235	1238	7519.1
	2910.78	8580.3	1426.4	40387	1083	9330.1
	2912.74	6701.3	1379.4	37341	1388	4428.1
	2914.69	13587	1111.4	35891	1540	8003.1
	2916.65	16484	1500.4	37949	1781	8934.1
	2918.6	19012	1924.4	43708	1990	7062.1
	2920.56	13091	1633.4	43779	2092	8589.1
	2922.51	8792.3	1002.4	39371	1642	10387
	2924.47	10641	113.37	39347	1263	14546
	2926.42	15312	627.37	37671	1281	16062
	2928.38	13105	1220.4	32881	1377	13201
	2930.33	14663	1555.4	30931	1270	11692
	2932.29	11192	1329.4	32914	1459	14551
	2934.24	12807	1306.4	34161	1246	12155
	2936.2	11090	917.37	40831	1469	11001
	2938.15	10790	1113.4	30958	1517	14111
	2940.11	8597.3	1479.4	28614	1732	12315
	2942.06	8914.3	1466.4	33191	1337	10353
	2944.02	9989.3	1315.4	35286	1015	10756
	2945.97	12701	1390.4	32977	1023	8780.1
	2947.93	9429.3	1299.4	35479	1506	7843.1
	2949.88	12700	1254.4	36119	1973	11052
	2951.84	9143.3	1209.4	35705	2176	13392
	2953.79	9736.3	1695.4	34020	1831	9810.1
	2955.75	8299.3	1787.4	31185	1524	10683
	2957.7	7352.3	1350.4	38454	1830	9712.1
	2959.66	15208	1547.4	41465	1631	7700.1
	2961.61	10972	2099.4	33032	1030	10285
	2963.57	10929	1520.4	32346	1377	12379
	2965.52	8813.3	891.37	36270	1611	10424
	2967.48	6089.3	700.37	37559	1841	6505.1
	2969.43	6960.3	834.37	39640	1748	10859
	2971.39	8732.3	1075.4	39307	1371	15469
	2973.34	12145	1598.4	40436	1423	8998.1
	2975.3	12046	1582.4	41430	1420	12215
	2977.25	13380	832.37	37456	1071	12522
	2979.21	11121	200.37	35110	1306	10955
	2981.16	7824.3	744.37	35357	1196	10733
	2983.12	14158	1442.4	30308	1115	6250.1
	2985.07	6818.3	1101.4	32026	1867	9862.1
	2987.03	5766.3	917.37	34835	1537	12438
	2988.98	2846.3	1024.4	33964	1104	11489
	2990.94	6627.3	1178.4	30782	1170	10971
	2992.89	9240.3	1476.4	32565	910.04	9123.1
	2994.85	9758.3	1410.4	37907	1395	9588.1
	2996.8	7441.3	1380.4	35620	1120	8086.1
	2998.76	7062.3	1665.4	31417	959.04	8048.1
	3000.71	9899.3	1344.4	30102	1379	16052
	3002.67	13386	1431.4	33127	1812	13596
	3004.62	9713.3	1070.4	36871	1447	13530
	3006.58	7083.3	748.37	35804	1174	13139
	3008.53	4293.3	628.37	32006	1046	11951
	3010.49	5344.3	1116.4	31572	664.04	10308
	3012.44	8603.3	1210.4	31798	975.04	7932.1
	3014.4	15115	1144.4	32968	1626	7296.1
	3016.35	15737	891.37	30587	1419	12350
	3018.31	13771	870.37	33602	1188	7855.1
	3020.26	13101	1327.4	39224	1240	11542
	3022.22	9073.3	731.37	35664	1181	12938
	3024.17	8527.3	486.37	29310	1636	11103
	3026.13	10133	1038.4	30652	1942	16984
	3028.08	15097	1126.4	33024	1588	14263
	3030.04	13036	1474.4	38031	1149	9290.1
	3031.99	4879.3	2062.4	36060	1714	7846.1
	3033.95	9777.3	1664.4	31380	1394	7101.1
	3035.9	16913	1008.4	27065	1767	10175
	3037.86	12212	837.37	25053	1994	15682
	3039.81	5495.3	928.37	29353	1805	12568
	3041.77	8417.3	813.37	32485	1529	10192
	3043.72	12214	1002.4	33481	1662	12042
	3045.68	13449	1809.4	32481	1727	10416
	3047.63	8937.3	1041.4	29619	1237	12870
	3049.59	7509.3	783.37	28011	1039	12573
	3051.54	3184.3	1348.4	19536	816.04	12584
	3053.5	4906.3	1347.4	26972	1008	12558
	3055.45	3847.3	908.37	32741	922.04	11173
	3057.41	1428.3	516.37	33904	1384	12533
	3059.36	5318.3	836.37	29148	967.04	9180.1
	3061.32	8331.3	861.37	32201	1047	7478.1
	3063.27	10387	944.37	29933	816.04	10636
	3065.23	9622.3	1172.4	25263	1281	6242.1
	3067.18	7793.3	1260.4	27259	1443	7283.1
	3069.14	6897.3	1518.4	28273	1534	12235
	3071.09	9181.3	1513.4	31252	1029	9479.1
	3073.05	12958	1374.4	32942	1657	3690.1
	3075	11263	1434.4	31932	1100	7440.1
	3076.96	10369	962.37	29863	282.04	4640.1
	3078.91	8936.3	1157.4	25205	488.04	7922.1
	3080.87	2827.3	1101.4	26064	838.04	9488.1
	3082.82	5382.3	883.37	28796	732.04	8442.1
	3084.78	10848	879.37	27273	1567	7362.1
	3086.74	8513.3	942.37	25204	1352	5592.1
	3088.69	3745.3	1306.4	27812	1350	7177.1
	3090.65	4153.3	988.37	33082	1273	6827.1
	3092.6	9854.3	1039.4	29039	1131	9840.1
	3094.56	11227	790.37	26760	1265	10548
	3096.51	11445	963.37	31867	1613	3516.1
	3098.47	6684.3	695.37	33213	1305	5345.1
	3100.42	8196.3	956.37	34587	886.04	5220.1
	3102.38	8300.3	706.37	34653	1302	4409.1
	3104.33	7784.3	599.37	37406	1620	7080.1
	3106.29	6124.3	880.37	34249	1110	8725.1
	3108.24	8069.3	835.37	29016	978.04	9587.1
	3110.2	7405.3	1194.4	29197	1241	4358.1
	3112.15	6795.3	871.37	33512	1256	2669.1
	3114.11	6868.3	246.37	27012	1431	5935.1
	3116.06	9762.3	567.37	24639	899.04	8145.1
	3118.02	2334.3	715.37	30979	1135	9255.1
	3119.97	1209.3	875.37	31479	1214	1373.1
	3121.93	3427.3	450.37	27303	1488	6987.1
	3123.88	4806.3	484.37	29150	1338	7089.1
	3125.84	765.26	630.37	31614	1417	4712.1
	3127.79	6837.3	753.37	23374	1716	6907.1
	3129.75	10894	763.37	23742	1336	10600
	3131.7	9787.3	1065.4	23968	1275	8906.1
	3133.66	9170.3	879.37	28577	1217	6209.1
	3135.61	8792.3	761.37	36976	1050	12187
	3137.57	10523	1006.4	34585	1313	10124
	3139.52	6847.3	1234.4	31524	1051	9853.1
	3141.48	4603.3	1153.4	32360	1025	13126
	3143.43	5849.3	757.37	25185	1158	9536.1
	3145.39	7590.3	452.37	25051	1232	8167.1
	3147.34	8357.3	526.37	24467	1833	6550.1
	3149.3	8272.3	880.37	28228	1436	6957.1
	3151.25	13652	795.37	29542	1142	7219.1
	3153.21	7529.3	886.37	31990	908.04	6260.1
	3155.16	4314.3	765.37	26917	1307	10054
	3157.12	7362.3	733.37	25091	1010	10914
	3159.07	6368.3	431.37	27992	685.04	7247.1
	3161.03	5015.3	357.37	28259	630.04	9329.1
	3162.98	4683.3	436.37	26754	620.04	7824.1
	3164.94	3713.3	319.37	26538	653.04	6014.1
	3166.89	10579	106.37	30201	1128	4075.1
	3168.85	11479	72.369	32785	787.04	6047.1
	3170.8	8494.3	739.37	26976	1047	5058.1
	3172.76	10958	411.37	25738	1204	3627.1
	3174.71	14403	-37.631	25616	1226	496.12
	3176.67	15047	-106.63	19352	963.04	3572.1
	3178.62	10485	662.37	24431	1114	4984.1
	3180.58	5947.3	797.37	24278	734.04	9061.1
	3182.53	7241.3	386.37	24929	125.04	8368.1
	3184.49	6623.3	415.37	26129	553.04	5530.1
	3186.44	7365.3	482.37	20483	1019	8536.1
	3188.4	7310.3	1060.4	22096	1031	7132.1
	3190.35	6626.3	481.37	20932	848.04	6741.1
	3192.31	5331.3	305.37	20105	351.04	7976.1
	3194.26	2990.3	683.37	20114	335.04	7895.1
	3196.22	5603.3	174.37	20687	1001	655.12
	3198.17	9767.3	161.37	22595	804.04	3337.1
	3200.13	13739	49.369	26207	409.04	5069.1
	3202.08	10679	506.37	21545	631.04	4617.1
	3204.04	7653.3	603.37	19424	756.04	12479
	3205.99	9280.3	881.37	20495	524.04	11587
	3207.95	8775.3	881.37	20467	667.04	12167
	3209.9	9709.3	478.37	24872	157.04	10101
	3211.86	9237.3	-185.63	23346	508.04	1074.1
	3213.81	12217	120.37	19863	809.04	2694.1
	3215.77	10823	109.37	18947	673.04	3825.1
	3217.72	9811.3	67.369	27111	296.04	5412.1
	3219.68	11235	259.37	23567	894.04	8327.1
	3221.63	7238.3	625.37	24326	1093	6519.1
	3223.59	4589.3	216.37	22304	1163	8659.1
	3225.54	4850.3	468.37	18865	1204	8399.1
	3227.5	3832.3	891.37	17651	771.04	5754.1
	3229.45	6106.3	658.37	15392	1074	564.12
	3231.41	6094.3	371.37	14072	1358	658.12
	3233.36	536.26	263.37	13577	1374	1481.1
	3235.32	-3252.7	603.37	6143.7	1033	-2363.9
	3237.27	3677.3	836.37	7757.7	836.04	854.12
	3239.23	5090.3	987.37	15235	974.04	2282.1
	3241.18	6605.3	880.37	18966	587.04	2427.1
	3243.14	6849.3	1306.4	18562	872.04	8060.1
	3245.09	6348.3	730.37	13302	512.04	1887.1
	3247.05	7880.3	416.37	13733	953.04	5924.1
	3249	8597.3	220.37	17273	1649	6558.1
	3250.96	6594.3	192.37	15000	1171	5043.1
	3252.91	4265.3	285.37	18166	906.04	6273.1
	3254.87	6069.3	-59.631	14899	981.04	4216.1
	3256.82	6327.3	83.369	16344	999.04	2421.1
	3258.78	7427.3	54.369	13199	464.04	3749.1
	3260.73	5380.3	146.37	14465	70.04	2023.1
	3262.69	-886.74	103.37	13473	729.04	5526.1
	3264.64	3967.3	97.369	17826	1027	5717.1
	3266.6	8268.3	-106.63	20168	804.04	4980.1
	3268.55	8505.3	-218.63	15755	524.04	2525.1
	3270.51	9461.3	73.369	6324.7	847.04	4163.1
	3272.46	1838.3	24.369	11493	753.04	3773.1
	3274.42	2713.3	241.37	20006	-61.96	1163.1
	3276.37	4082.3	116.37	15232	-212.96	5912.1
	3278.33	1889.3	-401.63	10935	474.04	10879
	3280.28	5371.3	-171.63	15672	291.04	6457.1
	3282.24	6060.3	489.37	18048	391.04	6666.1
	3284.19	5858.3	29.369	15825	442.04	9571.1
	3286.15	5596.3	250.37	16338	838.04	11133
	3288.1	7171.3	509.37	11963	407.04	7268.1
	3290.06	5289.3	317.37	20109	212.04	547.12
	3292.01	5176.3	-224.63	12781	283.04	5538.1
	3293.97	981.26	-329.63	6842.7	1137	6185.1
	3295.92	-1621.7	-11.631	16693	701.04	4911.1
	3297.88	265.26	244.37	16811	469.04	4181.1
	3299.83	4627.3	191.37	18040	336.04	717.12
	3301.79	5110.3	417.37	17835	44.04	3382.1
	3303.74	5809.3	148.37	13304	179.04	7019.1
	3305.7	4521.3	99.369	11076	202.04	4330.1
	3307.65	-56.744	22.369	17479	212.04	4885.1
	3309.61	1625.3	-174.63	13426	-80.96	4593.1
	3311.56	4418.3	163.37	9159.7	197.04	2985.1
	3313.52	1953.3	225.37	9642.7	281.04	8495.1
	3315.47	-873.74	37.369	3334.7	877.04	4545.1
	3317.43	2347.3	-282.63	5409.7	677.04	5887.1
	3319.38	4316.3	101.37	4887.7	336.04	5454.1
	3321.34	1277.3	154.37	5319.7	376.04	4759.1
	3323.29	-157.74	267.37	5685.7	248.04	7059.1
	3325.25	-1399.7	257.37	4249.7	88.04	2573.1
	3327.2	3084.3	-63.631	6411.7	-185.96	-1704.9
	3329.16	5020.3	-111.63	8387.7	361.04	-5279.9
	3331.11	1832.3	380.37	6368.7	568.04	-1642.9
	3333.07	-1853.7	5.3691	1993.7	447.04	827.12
	3335.02	44.256	-621.63	1267.7	449.04	-2850.9
	3336.98	1050.3	-256.63	2807.7	191.04	118.12
	3338.93	2660.3	-271.63	4683.7	-118.96	9738.1
	3340.89	4372.3	-348.63	6251.7	822.04	5034.1
	3342.84	-1123.7	152.37	206.71	614.04	3413.1
	3344.8	-518.74	-181.63	-4944.3	188.04	-509.88
	3346.75	-277.74	-675.63	-6362.3	-29.96	-3243.9
	3348.71	1328.3	-161.63	171.71	103.04	338.12
	3350.66	1265.3	26.369	5397.7	79.04	2268.1
	3352.62	4017.3	-497.63	-26.292	16.04	4524.1
	3354.57	3167.3	-621.63	5784.7	-214.96	-9.877
	3356.53	4973.3	-665.63	5805.7	1.04	706.12
	3358.48	2113.3	-560.63	1799.7	115.04	1695.1
	3360.44	3864.3	-827.63	4898.7	79.04	2991.1
	3362.39	3585.3	-943.63	9501.7	311.04	1229.1
	3364.35	-1869.7	-1138.6	736.71	297.04	1797.1
	3366.3	-2133.7	-368.63	5282.7	50.04	-989.88
	3368.26	-3430.7	55.369	2770.7	65.04	-626.88
	3370.22	-4871.7	213.37	1394.7	282.04	2400.1
	3372.17	2306.3	182.37	-878.29	477.04	3899.1
	3374.13	6894.3	-183.63	-4888.3	282.04	5589.1
	3376.08	8381.3	-742.63	-2147.3	-87.96	3491.1
	3378.04	1857.3	-345.63	-3047.3	121.04	5211.1
	3379.99	932.26	-768.63	-2785.3	-107.96	6829.1
	3381.95	-3319.7	-384.63	4845.7	221.04	4049.1
	3383.9	592.26	-78.631	-1123.3	500.04	-1598.9
	3385.86	4702.3	-236.63	-6001.3	472.04	-1607.9
	3387.81	3490.3	-27.631	-7153.3	358.04	1925.1
	3389.77	2600.3	-126.63	-10492	-143.96	1057.1
	3391.72	2869.3	-616.63	-5590.3	61.04	1315.1
	3393.68	1900.3	-614.63	-6212.3	487.04	-1690.9
	3395.63	3969.3	-153.63	-7670.3	355.04	1536.1
	3397.59	4208.3	-551.63	241.71	117.04	7753.1
	3399.54	402.26	-1308.6	9966.7	171.04	3390.1
	3401.5	-1617.7	-1154.6	5678.7	167.04	-727.88
	3403.45	-3972.7	-800.63	-6594.3	-79.96	915.12
	3405.41	-660.74	-227.63	-6889.3	170.04	2268.1
	3407.36	2686.3	-33.631	-2306.3	-365.96	-1377.9
	3409.32	1685.3	-313.63	-1250.3	-375.96	-2075.9
	3411.27	2148.3	-693.63	-5700.3	-276.96	-4403.9
	3413.23	4727.3	-894.63	-3164.3	427.04	-4471.9
	3415.18	-628.74	-582.63	-4077.3	223.04	-3190.9
	3417.14	-5241.7	-641.63	-5883.3	160.04	-1904.9
	3419.09	920.26	-710.63	82.708	265.04	-1816.9
	3421.05	-3013.7	-434.63	-6741.3	388.04	588.12
	3423	-1988.7	-58.631	-5707.3	628.04	3656.1
	3424.96	3641.3	-453.63	-5106.3	423.04	-1764.9
	3426.91	4723.3	-747.63	-1949.3	254.04	-2438.9
	3428.87	3483.3	-940.63	-6520.3	-206.96	-1529.9
	3430.82	821.26	-1089.6	-7967.3	-552.96	-7226.9
	3432.78	-1954.7	-968.63	-10299	-322.96	-3788.9
	3434.73	-5978.7	-299.63	-5091.3	-276.96	1654.1
	3436.69	-4700.7	-439.63	-7820.3	-366.96	2989.1
	3438.64	-4140.7	-551.63	-11352	-553.96	426.12
	3440.6	213.26	-805.63	-7124.3	-593.96	1031.1
	3442.55	-892.74	-762.63	-10041	-658.96	-1483.9
	3444.51	-2762.7	-941.63	-11261	-661.96	-1805.9
	3446.46	-5795.7	-788.63	-13606	-652.96	-1924.9
	3448.42	2357.3	-730.63	-11011	-702.96	722.12
	3450.37	217.26	-795.63	-9022.3	-269.96	2065.1
	3452.33	2020.3	-921.63	-10355	-50.96	196.12
	3454.28	1676.3	-1154.6	-13481	-136.96	-3151.9
	3456.24	-3535.7	-1038.6	-12219	-0.95996	-3956.9
	3458.19	-4917.7	-869.63	-14828	-441.96	-1289.9
	3460.15	-3868.7	-624.63	-16066	-249.96	1405.1
	3462.1	-3651.7	-1131.6	-11469	-239.96	154.12
	3464.06	-4433.7	-955.63	-11867	38.04	-242.88
	3466.01	-8378.7	-1298.6	-13037	-240.96	4714.1
	3467.97	-3970.7	-1134.6	-14240	-607.96	3631.1
	3469.92	-1449.7	-938.63	-13303	-793.96	-1149.9
	3471.88	42.256	-1109.6	-15009	-990.96	-3680.9
	3473.83	-6617.7	-1171.6	-17459	-473.96	-2474.9
	3475.79	-10108	-1034.6	-13155	-229.96	-4908.9
	3477.74	-7819.7	-1140.6	-14591	-561.96	-3964.9
	3479.7	-2894.7	-736.63	-16708	-392.96	-5121.9
	3481.65	3399.3	-1435.6	-18251	-703.96	-3840.9
	3483.61	-6427.7	-1348.6	-17142	-297.96	-1485.9
	3485.56	-4218.7	-1311.6	-14619	-394.96	5896.1
	3487.52	2747.3	-1061.6	-15653	-910.96	-311.88
	3489.47	1598.3	-1305.6	-18017	-802.96	-2598.9
	3491.43	-2267.7	-1419.6	-13687	-620.96	-3509.9
	3493.38	-3790.7	-1047.6	-11612	-515.96	-721.88
	3495.34	-4925.7	-1285.6	-14927	-772.96	2601.1
	3497.29	-8776.7	-864.63	-13129	-738.96	1396.1
	3499.25	-6024.7	-116.63	-20987	-796.96	-1286.9
	3501.2	-895.74	-786.63	-20331	-776.96	869.12
	3503.16	-2233.7	-1012.6	-11923	-393.96	1194.1
	3505.11	2862.3	-961.63	-6130.3	-886.96	1226.1
	3507.07	595.26	-1429.6	-10971	-1267	-1071.9
	3509.02	-2558.7	-686.63	-15283	-1174	-4481.9
	3510.98	-1153.7	-172.63	-23751	-1326	-5947.9
	3512.93	-2862.7	-291.63	-15635	-735.96	-5572.9
	3514.89	-3591.7	-913.63	-20264	-449.96	-5927.9
	3516.84	-458.74	-276.63	-22463	-739.96	-2498.9
	3518.8	-72.744	-380.63	-20261	-1232	755.12
	3520.75	-1808.7	-952.63	-21010	-881.96	-3198.9
	3522.71	-2866.7	-1694.6	-23215	-278.96	-10305
	3524.66	-3970.7	-1260.6	-23132	-628.96	-7377.9
	3526.62	-6974.7	-682.63	-23776	-1313	-1931.9
	3528.57	-9160.7	-1337.6	-21474	-1228	-5407.9
	3530.53	-8374.7	-1678.6	-21435	-1148	-5008.9
	3532.48	-11132	-818.63	-22509	-598.96	-8909.9
	3534.44	-10121	-244.63	-25397	-670.96	-8634.9
	3536.39	-11296	-672.63	-28044	-542.96	-10043
	3538.35	-8577.7	-1007.6	-27587	-1010	-8637.9
	3540.3	-7091.7	-681.63	-31073	-1318	-13818
	3542.26	-5895.7	-579.63	-35174	-1503	-11098
	3544.21	-3630.7	-598.63	-30102	-1333	-7324.9
	3546.17	-1758.7	-904.63	-30733	-698.96	-11349
	3548.12	-4897.7	-1283.6	-27825	-515.96	-7586.9
	3550.08	-5459.7	-1048.6	-26324	-1031	-6900.9
	3552.03	-8721.7	-750.63	-29779	-1173	-9229.9
	3553.99	-8409.7	-715.63	-27886	-720.96	-9805.9
	3555.94	-4070.7	-1612.6	-28019	-957.96	-10859
	3557.9	-5226.7	-1566.6	-32200	-1200	-13071
	3559.85	-10563	-1188.6	-27020	-843.96	-6718.9
	3561.81	-9186.7	-1347.6	-29493	-150.96	-3140.9
	3563.76	-5484.7	-1392.6	-32660	-576.96	-5331.9
	3565.72	-8020.7	-1204.6	-40654	-1267	-4565.9
	3567.67	-7675.7	-1618.6	-36062	-1700	-9168.9
	3569.63	-7748.7	-1578.6	-29969	-1188	-7717.9
	3571.58	-5120.7	-1111.6	-35922	-1399	-5767.9
	3573.54	561.26	-1312.6	-36718	-1456	-2934.9
	3575.49	3467.3	-1304.6	-35558	-1422	-9745.9
	3577.45	-3332.7	-1115.6	-30245	-1076	-9221.9
	3579.4	-12365	-1057.6	-33641	-1171	-9885.9
	3581.36	-12576	-939.63	-31346	-762.96	-13723
	3583.31	-12899	-996.63	-29499	-850.96	-11979
	3585.27	-7989.7	-1195.6	-28042	-1132	-9681.9
	3587.22	-12512	-1257.6	-37218	-1157	-5914.9
	3589.18	-10385	-1566.6	-34056	-1409	-6917.9
	3591.13	-12784	-1657.6	-31001	-1539	-5313.9
	3593.09	-12963	-1523.6	-30985	-1558	-4400.9
	3595.04	-9850.7	-1303.6	-30801	-1857	-5256.9
	3597	-7442.7	-906.63	-33129	-1404	-4722.9
	3598.95	-8694.7	-1098.6	-32869	-1396	-4075.9
	3600.91	-11191	-1062.6	-28755	-1458	-8345.9
	3602.86	-12353	-1526.6	-32026	-1483	-7246.9
	3604.82	-11936	-1789.6	-34048	-1665	-8295.9
	3606.77	-13836	-1370.6	-38185	-1364	-9896.9
	3608.73	-11639	-1347.6	-38564	-1290	-9136.9
	3610.68	-12704	-936.63	-37059	-1423	-7222.9
	3612.64	-14839	-587.63	-32487	-1178	-10761
	3614.59	-9805.7	-671.63	-33357	-854.96	-12708
	3616.55	-11144	-427.63	-27284	-453.96	-13938
	3618.5	-11323	-563.63	-28212	-1238	-13290
	3620.46	-10205	-617.63	-33237	-1361	-9283.9
	3622.41	-7231.7	-958.63	-41216	-1026	-9445.9
	3624.37	-9888.7	-1654.6	-43344	-841.96	-8589.9
	3626.32	-11301	-1611.6	-41585	-1396	-10912
	3628.28	-11215	-1308.6	-33645	-1287	-11172
	3630.23	-13162	-1189.6	-34518	-1273	-9417.9
	3632.19	-14153	-1216.6	-39788	-1517	-10796
	3634.14	-14550	-1019.6	-37055	-1336	-7205.9
	3636.1	-13281	-784.63	-37997	-1045	-9941.9
	3638.05	-12494	-1049.6	-38329	-952.96	-10923
	3640.01	-9806.7	-1559.6	-38352	-1165	-9764.9
	3641.96	-7662.7	-1242.6	-37605	-1138	-12384
	3643.92	-3414.7	-1405.6	-44129	-791.96	-11537
	3645.87	-8006.7	-1572.6	-39974	-903.96	-8842.9
	3647.83	-10381	-1367.6	-30190	-1395	-9923.9
	3649.78	-8584.7	-1266.6	-25165	-1207	-9463.9
	3651.74	-9027.7	-897.63	-28056	-1105	-10506
	3653.7	-10868	-1037.6	-35518	-757.96	-13207
	3655.65	-14765	-1347.6	-34402	-815.96	-16645
	3657.61	-16752	-1708.6	-31047	-1009	-15802
	3659.56	-14953	-1492.6	-34718	-1125	-14349
	3661.52	-13037	-1518.6	-36810	-1169	-12220
	3663.47	-12228	-1382.6	-35149	-1162	-8974.9
	3665.43	-10586	-1212.6	-35971	-1094	-8102.9
	3667.38	-9614.7	-770.63	-38063	-990.96	-12377
	3669.34	-10479	-558.63	-42128	-1062	-12716
	3671.29	-11442	-681.63	-40543	-1289	-14925
	3673.25	-9071.7	-1098.6	-42200	-1063	-13084
	3675.2	-10553	-767.63	-42478	-1398	-12363
	3677.16	-14635	-923.63	-37387	-1159	-17847
	3679.11	-16221	-1563.6	-32475	-1329	-16662
	3681.07	-10344	-1573.6	-37478	-1268	-14007
	3683.02	-9255.7	-1455.6	-34858	-1340	-15970
	3684.98	-4346.7	-1598.6	-38383	-1266	-13367
	3686.93	-5479.7	-1256.6	-35652	-1300	-14844
	3688.89	-9579.7	-1335.6	-34990	-1280	-18158
	3690.84	-7079.7	-1534.6	-30040	-844.96	-15845
	3692.8	-5013.7	-1599.6	-27990	-986.96	-14610
	3694.75	-6328.7	-1386.6	-33507	-2223	-13459
	3696.71	-7194.7	-1418.6	-32602	-1683	-14353
	3698.66	-1832.7	-1037.6	-34840	-1707	-7718.9
	3700.62	-5860.7	-1366.6	-37694	-1697	-11095
	3702.57	-1710.7	-1411.6	-37863	-1326	-12405
	3704.53	-1731.7	-911.63	-33344	-1215	-12655
	3706.48	-4805.7	-690.63	-33020	-1663	-10470
	3708.44	-6200.7	-556.63	-37036	-2159	-13212
	3710.39	-12402	-592.63	-37316	-2263	-18362
	3712.35	-10124	-1462.6	-40751	-1713	-17843
	3714.3	-11481	-1491.6	-40467	-1621	-17854
	3716.26	-11798	-984.63	-39887	-1532	-15607
	3718.21	-5435.7	-1196.6	-39239	-1140	-13608
	3720.17	-7177.7	-1138.6	-37374	-1545	-6563.9
	3722.12	-9849.7	-963.63	-36401	-1648	-11374
	3724.08	-5445.7	-1527.6	-28422	-1559	-10664
	3726.03	-11600	-1631.6	-32635	-1572	-5195.9
	3727.99	-15362	-1243.6	-38317	-1182	-5268.9
	3729.94	-11995	-1082.6	-40714	-1166	-10396
	3731.9	-12953	-1329.6	-32072	-903.96	-11779
	3733.85	-12517	-1305.6	-33210	-1158	-14430
	3735.81	-10926	-1243.6	-35493	-1084	-16633
	3737.76	-11064	-1205.6	-32570	-819.96	-11494
	3739.72	-10265	-999.63	-34312	-1226	-8017.9
	3741.67	-8338.7	-1286.6	-34508	-1433	-14326
	3743.63	-15323	-1327.6	-43527	-1368	-11835
	3745.58	-11024	-993.63	-36607	-1628	-12033
	3747.54	-10957	-1141.6	-32265	-1321	-11021
	3749.49	-9885.7	-1023.6	-34293	-1536	-6037.9
	3751.45	-14921	-1115.6	-35781	-1217	-2961.9
	3753.4	-17010	-1502.6	-42310	-1179	-8562.9
	3755.36	-14658	-1268.6	-42312	-1533	-9221.9
	3757.31	-13361	-1069.6	-42388	-1544	-7986.9
	3759.27	-9852.7	-1112.6	-38476	-1680	-7097.9
	3761.22	-16207	-1138.6	-34427	-1272	-6311.9
	3763.18	-18847	-962.63	-27754	-1239	-9619.9
	3765.13	-12870	-1389.6	-31252	-1419	-13931
	3767.09	-5633.7	-1386.6	-32977	-1541	-16648
	3769.04	-5341.7	-1328.6	-26874	-1715	-18219
	3771	-5377.7	-1072.6	-30888	-1356	-8396.9
	3772.95	-7057.7	-518.63	-33592	-979.96	-4664.9
	3774.91	-4063.7	-725.63	-42116	-1207	-5765.9
	3776.86	-8220.7	-974.63	-38724	-1550	-12565
	3778.82	-13534	-1203.6	-30165	-996.96	-13433
	3780.77	-12155	-1130.6	-37045	-779.96	-12873
	3782.73	-11718	-985.63	-30800	-802.96	-12346
	3784.68	-11404	-204.63	-32138	-1409	-10315
	3786.64	-10693	-709.63	-35365	-1686	-10203
	3788.59	-12926	-816.63	-34981	-1134	-8755.9
	3790.55	-10998	-1119.6	-37257	-1017	-6987.9
	3792.5	-8750.7	-1253.6	-33448	-1256	-11306
	3794.46	-7584.7	-1205.6	-37078	-1789	-12736
	3796.41	-11650	-1262.6	-31577	-1470	-11070
	3798.37	-15514	-825.63	-25922	-1815	-11220
	3800.32	-13944	-755.63	-28813	-1596	-13504
	3802.28	-12048	-988.63	-30356	-1460	-15929
	3804.23	-9514.7	-836.63	-26476	-1443	-16286
	3806.19	-11213	-595.63	-29386	-1281	-12990
	3808.14	-10803	-982.63	-27454	-1135	-11491
	3810.1	-8188.7	-660.63	-31707	-1250	-9540.9
	3812.05	-7964.7	-537.63	-31655	-867.96	-10224
	3814.01	-8670.7	-956.63	-31718	-893.96	-5822.9
	3815.96	-9266.7	-637.63	-34344	-1098	-3055.9
	3817.92	-10783	-502.63	-35160	-830.96	-6324.9
	3819.87	-9810.7	-887.63	-34591	-1219	-5884.9
	3821.83	-8281.7	-963.63	-33554	-1274	-9309.9
	3823.78	-7381.7	-1117.6	-29080	-1233	-11030
	3825.74	-7339.7	-639.63	-32543	-579.96	-9637.9
	3827.69	-10788	-950.63	-28294	-531.96	-7163.9
	3829.65	-14102	-1200.6	-26155	-1177	-10641
	3831.6	-16050	-716.63	-24339	-1004	-10236
	3833.56	-8817.7	-562.63	-24892	-1366	-8435.9
	3835.51	-8183.7	-1023.6	-21769	-1550	-2838.9
	3837.47	-8537.7	-844.63	-25681	-1237	-4015.9
	3839.42	-11241	-912.63	-27356	-1332	-7588.9
	3841.38	-10649	-745.63	-27012	-1306	-11263
	3843.33	-14194	-983.63	-28439	-1364	-6923.9
	3845.29	-13616	-1128.6	-29242	-935.96	-5748.9
	3847.24	-13325	-1285.6	-31616	-727.96	-13564
	3849.2	-13452	-870.63	-33472	-773.96	-13440
	3851.15	-6262.7	-1208.6	-34067	-1310	-8488.9
	3853.11	-5127.7	-1325.6	-34376	-637.96	-6871.9
	3855.06	-10001	-689.63	-33785	-876.96	-6725.9
	3857.02	-10778	-683.63	-32911	-1114	-10347
	3858.97	-7518.7	-951.63	-35216	-822.96	-7977.9
	3860.93	-6291.7	-983.63	-35288	-777.96	-7904.9
	3862.88	-10529	-574.63	-30006	-899.96	-9700.9
	3864.84	-12668	-870.63	-29133	-606.96	-8249.9
	3866.79	-8838.7	-871.63	-32186	-489.96	-4189.9
	3868.75	-5697.7	-889.63	-30897	-842.96	-10080
	3870.7	-6336.7	-1009.6	-32508	-1440	-9176.9
	3872.66	-3758.7	-769.63	-34929	-810.96	-9422.9
	3874.61	-5062.7	-419.63	-29023	-685.96	-8953.9
	3876.57	-7420.7	-944.63	-25501	-1233	-13409
	3878.52	-4387.7	-1802.6	-29777	-1116	-6439.9
	3880.48	-4190.7	-1550.6	-30539	-594.96	-3965.9
	3882.43	-5865.7	-1257.6	-27194	-625.96	-4504.9
	3884.39	-6305.7	-813.63	-25234	-1398	-9743.9
	3886.34	-8202.7	-834.63	-33849	-1520	-5324.9
	3888.3	-8064.7	-552.63	-34122	-1310	-7088.9
	3890.25	-8519.7	-347.63	-30803	-732.96	-14938
	3892.21	-10234	-308.63	-33305	-655.96	-12300
	3894.16	-8006.7	-662.63	-30995	-212.96	-7801.9
	3896.12	-3903.7	-1162.6	-29671	-832.96	-8768.9
	3898.07	-5359.7	-1170.6	-27199	-1336	-7697.9
	3900.03	-9005.7	-1156.6	-22346	-1311	-12510
	3901.98	-8829.7	-822.63	-22260	-792.96	-10480
	3903.94	-10379	-622.63	-31706	-1032	-4156.9
	3905.89	-5928.7	-500.63	-33314	-1059	-7611.9
	3907.85	-3222.7	-187.63	-35505	-1305	-8970.9
	3909.8	-5840.7	-317.63	-32223	-1185	-11430
	3911.76	-15168	-473.63	-30844	-1380	-9033.9
	3913.71	-12780	-859.63	-29709	-1076	-9187.9
	3915.67	-8800.7	-682.63	-26792	-653.96	-5263.9
	3917.62	-9268.7	-778.63	-27600	-256.96	-4870.9
	3919.58	-11233	-329.63	-26234	-884.96	-5164.9
	3921.53	-11348	-100.63	-26799	-1440	-8136.9
	3923.49	-12778	-651.63	-28495	-1578	-9577.9
	3925.44	-7111.7	-610.63	-26387	-1371	-11829
	3927.4	-6587.7	71.369	-26046	-1223	-12055
	3929.35	-11237	19.369	-30031	-1334	-12065
	3931.31	-12874	76.369	-28033	-1372	-9787.9
	3933.26	-10665	-26.631	-28885	-1463	-9514.9
	3935.22	-8988.7	-175.63	-30419	-938.96	-12935
	3937.18	-6587.7	-323.63	-32173	-1071	-11294
	3939.13	-4923.7	-147.63	-25658	-1325	-11165
	3941.09	-3737.7	-792.63	-20792	-1347	-10687
	3943.04	-8783.7	-795.63	-19882	-1184	-9153.9
	3945	-11845	-709.63	-24365	-1167	-11203
	3946.95	-13182	-558.63	-27098	-1874	-10724
	3948.91	-13762	-484.63	-26586	-1291	-15189
	3950.86	-12777	-145.63	-30301	-435.96	-13198
	3952.82	-10366	376.37	-31866	-913.96	-11647
	3954.77	-3247.7	325.37	-25571	-889.96	-7344.9
	3956.73	1420.3	-28.631	-20679	-1300	-8586.9
	3958.68	-1384.7	-427.63	-26754	-1543	-11337
	3960.64	-6195.7	-968.63	-29027	-1706	-12417
	3962.59	-5945.7	-834.63	-24983	-1674	-8909.9
	3964.55	-5619.7	-721.63	-22988	-1440	-4932.9
	3966.5	-3651.7	-609.63	-21948	-1234	-6984.9
	3968.46	-5033.7	-700.63	-21541	-1525	-9883.9
	3970.41	-5982.7	-640.63	-27689	-1450	-10620
	3972.37	-9395.7	-588.63	-25560	-1420	-12786
	3974.32	-10575	-156.63	-24397	-1204	-15636
	3976.28	-8279.7	-439.63	-20347	-1492	-15033
	3978.23	-5471.7	-828.63	-19070	-1825	-12107
	3980.19	-4142.7	-1236.6	-20106	-1629	-9152.9
	3982.14	-11774	-1234.6	-20167	-1994	-2673.9
	3984.1	-12911	-709.63	-20935	-1796	-1951.9
	3986.05	-8805.7	-284.63	-21883	-1390	-7402.9
	3988.01	-4477.7	-337.63	-22996	-1208	-10562
	3989.96	-6322.7	-430.63	-20598	-1130	-7949.9
	3991.92	-9811.7	-444.63	-28147	-1261	-4163.9
	3993.87	-9911.7	-185.63	-21194	-1387	-3933.9
	3995.83	-13693	244.37	-23900	-1262	-5042.9
	3997.78	-12873	-33.631	-27843	-2079	-9762.9
	3999.74	-10119	329.37	-24791	-2142	-10912
	4001.69	-11769	192.37	-23255	-1300	-9624.9
	4003.65	-12600	-272.63	-24435	-1316	-5672.9
	4005.6	-13116	-794.63	-23820	-762.96	1795.1
	4007.56	-12606	-1149.6	-20938	-1300	-5492.9
	4009.51	-12083	-1185.6	-14416	-948.96	-10629
	4011.47	-12540	-1200.6	-18839	-755.96	-7262.9
	4013.42	-7489.7	-837.63	-22414	-619.96	-5338.9
	4015.38	-10255	-876.63	-22923	-657.96	-7632.9
	4017.33	-9244.7	-959.63	-29668	-1183	-5384.9
	4019.29	-8931.7	-780.63	-23726	-1075	-1804.9
	4021.24	-8045.7	-1008.6	-25455	-781.96	-2179.9
	4023.2	-7075.7	-970.63	-22683	-483.96	-7656.9
	4025.15	-6591.7	-577.63	-17901	-615.96	-13109
	4027.11	-10716	-483.63	-23993	-985.96	-12366
	4029.06	-6424.7	-449.63	-24703	-975.96	-16491
	4031.02	-6211.7	-930.63	-27271	-878.96	-9639.9
	4032.97	-10316	-715.63	-30772	-1239	-9223.9
	4034.93	-8211.7	-531.63	-28192	-956.96	-11329
	4036.88	-6807.7	-424.63	-22783	-904.96	-10528
	4038.84	-6791.7	-158.63	-28375	-887.96	-8238.9
	4040.79	-7050.7	-240.63	-26568	-397.96	-7987.9
	4042.75	-4322.7	-495.63	-23233	-394.96	-9253.9
	4044.7	-5501.7	-391.63	-27280	-849.96	-6014.9
	4046.66	-7919.7	-485.63	-30617	-890.96	-6624.9
	4048.61	-8773.7	-736.63	-30491	-835.96	-5808.9
	4050.57	-10297	-540.63	-23971	-1066	-10186
	4052.52	-4653.7	-520.63	-24655	-624.96	-4141.9
	4054.48	-1918.7	-421.63	-24758	-217.96	-3798.9
	4056.43	-1555.7	-753.63	-28917	-900.96	-6224.9
	4058.39	-6740.7	-398.63	-24849	-1259	-10486
	4060.34	-8636.7	-559.63	-20347	-1416	-12205
	4062.3	-9230.7	-294.63	-21853	-999.96	-7824.9
	4064.25	-8258.7	-512.63	-26615	-657.96	-6797.9
	4066.21	-4654.7	-307.63	-22918	-903.96	388.12
	4068.16	-6344.7	-276.63	-22150	-840.96	-5445.9
	4070.12	-6877.7	-350.63	-22759	-838.96	-5433.9
	4072.07	-7371.7	-24.631	-22704	-751.96	-3771.9
	4074.03	-6365.7	-98.631	-18684	-247.96	-3649.9
	4075.98	-3747.7	-690.63	-20703	-762.96	-4057.9
	4077.94	-5195.7	-635.63	-23008	-890.96	-4406.9
	4079.89	-5608.7	404.37	-20436	-560.96	-10753
	4081.85	-4287.7	790.37	-26511	-607.96	-11286
	4083.8	-7795.7	13.369	-23892	-1127	-6847.9
	4085.76	-4103.7	-146.63	-23236	-852.96	-5469.9
	4087.71	-9347.7	-752.63	-20072	-694.96	-7199.9
	4089.67	-12623	-836.63	-16903	-1139	-6506.9
	4091.62	-8708.7	-202.63	-16805	-909.96	-7215.9
	4093.58	-5992.7	-234.63	-24462	-987.96	-12454
	4095.53	-4392.7	21.369	-18771	-1221	-9913.9
	4097.49	-7004.7	-310.63	-10367	-1101	-8022.9
	4099.44	-7525.7	-427.63	-19240	-759.96	-8112.9
	4101.4	-7621.7	-612.63	-24188	-750.96	-6266.9
	4103.35	-5095.7	-594.63	-21514	-801.96	-5814.9
	4105.31	-6633.7	-369.63	-14937	-1196	-7860.9
	4107.26	-9300.7	-446.63	-11671	-746.96	-11464
	4109.22	-7655.7	-330.63	-11927	-861.96	-6597.9
	4111.17	-6227.7	-453.63	-13746	-843.96	-4792.9
	4113.13	-4141.7	-890.63	-13683	-733.96	-6830.9
	4115.08	-3494.7	-488.63	-17170	-750.96	-5388.9
	4117.04	-2326.7	-736.63	-19362	-1026	-4061.9
	4118.99	-3553.7	-576.63	-23856	-1280	-7367.9
	4120.95	-4654.7	-301.63	-24535	-917.96	-8856.9
	4122.9	-8307.7	-557.63	-27361	-597.96	-8907.9
	4124.86	-9222.7	-744.63	-24779	-966.96	-9999.9
	4126.81	-4160.7	-508.63	-20804	-1438	-8509.9
	4128.77	-8466.7	-421.63	-15729	-1261	-4732.9
	4130.72	-8383.7	-251.63	-15707	-1165	-7242.9
	4132.68	-7117.7	-650.63	-16304	-1111	-6852.9
	4134.63	-7911.7	-656.63	-16974	-1241	-2340.9
	4136.59	-7401.7	-383.63	-24198	-816.96	-2050.9
	4138.54	-9580.7	-240.63	-19968	-976.96	-12473
	4140.5	-8093.7	-284.63	-18845	-1299	-9306.9
	4142.45	-7931.7	-571.63	-18964	-916.96	-8313.9
	4144.41	-9920.7	-432.63	-18786	-1045	-7644.9
	4146.36	-5899.7	-419.63	-15036	-899.96	-6930.9
	4148.32	-3200.7	-788.63	-13807	-1122	-9291.9
	4150.27	-6704.7	-122.63	-18372	-905.96	-7446.9
	4152.23	-5152.7	-317.63	-20752	-758.96	-9037.9
	4154.18	-3188.7	-445.63	-22014	-827.96	-9094.9
	4156.14	2996.3	-708.63	-23285	-997.96	-6931.9
	4158.09	-481.74	-1075.6	-20824	-1291	-6827.9
	4160.05	-2106.7	-295.63	-17195	-1062	-5271.9
	4162	-1514.7	-95.631	-16487	-929.96	-7957.9
	4163.96	-349.74	236.37	-13901	-1004	-5175.9
	4165.91	-3320.7	-482.63	-16408	-580.96	607.12
	4167.87	-4750.7	-558.63	-17941	-505.96	-2811.9
	4169.82	-8892.7	-145.63	-19261	-914.96	-5329.9
	4171.78	-5136.7	-77.631	-21718	-1131	-8524.9
	4173.73	-1893.7	-18.631	-21005	-1025	-3230.9
	4175.69	-2082.7	-373.63	-20370	-785.96	18.123
	4177.64	-5473.7	-893.63	-19551	-729.96	-4261.9
	4179.6	-3584.7	-480.63	-18911	-773.96	-4117.9
	4181.55	-1133.7	-34.631	-19203	-531.96	-5139.9
	4183.51	-5924.7	-400.63	-16523	-321.96	-5317.9
	4185.46	-4546.7	-185.63	-17030	-374.96	-7720.9
	4187.42	-888.74	-668.63	-17627	-563.96	-7522.9
	4189.37	1091.3	-737.63	-21864	-420.96	-3106.9
	4191.33	-3798.7	-893.63	-20792	-748.96	-4018.9
	4193.28	-9865.7	-866.63	-21673	-1300	-5900.9
	4195.24	-12533	-143.63	-19893	-1229	-6169.9
	4197.19	-4461.7	27.369	-22584	-957.96	-5979.9
	4199.15	-1076.7	-86.631	-21318	-1167	-3399.9
	4201.1	-2363.7	-148.63	-13895	-1314	-9391.9
	4203.06	-3247.7	-347.63	-10961	-1176	-9590.9
	4205.01	-10024	-223.63	-16753	-490.96	-8055.9
	4206.97	-8333.7	-531.63	-14018	-447.96	-1668.9
	4208.92	-5410.7	-525.63	-11937	-867.96	-1986.9
	4210.88	-2243.7	-300.63	-15125	-849.96	-6614.9
	4212.83	-8699.7	-267.63	-16389	-524.96	-1865.9
	4214.79	-14663	-268.63	-18989	-834.96	-2709.9
	4216.74	-9919.7	-404.63	-17154	-670.96	-7543.9
	4218.7	-5243.7	-260.63	-16755	-437.96	-12949
	4220.65	-5547.7	-209.63	-19332	-613.96	-12703
	4222.61	-6438.7	-182.63	-22018	-944.96	-5079.9
	4224.56	-2993.7	-303.63	-22659	-618.96	-4962.9
	4226.52	-3955.7	-93.631	-20332	-323.96	-7545.9
	4228.48	-6776.7	-255.63	-14228	-821.96	-4878.9
	4230.43	-8880.7	-534.63	-14351	-1042	-6112.9
	4232.39	-6747.7	-516.63	-20423	-1032	-5375.9
	4234.34	-7639.7	-69.631	-13815	-989.96	-10118
	4236.3	-8840.7	-48.631	-16930	-1092	-9738.9
	4238.25	-7638.7	105.37	-13929	-992.96	-3417.9
	4240.21	-8174.7	267.37	-12883	-957.96	-1950.9
	4242.16	-12896	607.37	-10948	-737.96	-2378.9
	4244.12	-10145	181.37	-19965	-725.96	-4694.9
	4246.07	-7180.7	-45.631	-16440	-812.96	-4418.9
	4248.03	-3620.7	382.37	-12306	-610.96	-3448.9
	4249.98	-4592.7	366.37	-14858	-697.96	-2456.9
	4251.94	567.26	-443.63	-13466	-379.96	-4676.9
	4253.89	-2019.7	-611.63	-10662	-224.96	-6933.9
	4255.85	-2395.7	-756.63	-9284.3	-74.96	-4590.9
	4257.8	-6047.7	-670.63	-15258	-208.96	-4408.9
	4259.76	-4712.7	-319.63	-16582	-236.96	-6787.9
	4261.71	-5015.7	-280.63	-12593	-493.96	-7042.9
	4263.67	-6081.7	-104.63	-19576	-431.96	-7282.9
	4265.62	-6950.7	-238.63	-21595	-547.96	-3290.9
	4267.58	-6773.7	-309.63	-20020	-674.96	-3778.9
	4269.53	-1957.7	-450.63	-16960	-719.96	-8092.9
	4271.49	13.256	-256.63	-16443	-1198	-10757
	4273.44	-417.74	-768.63	-16448	-1034	-726.88
	4275.4	-6737.7	-944.63	-13657	-968.96	-2195.9
	4277.35	-7831.7	-1184.6	-16879	-995.96	-3341.9
	4279.31	-5016.7	-680.63	-12346	-702.96	-224.88
	4281.26	-3973.7	-212.63	-11126	-829.96	-3217.9
	4283.22	-5913.7	-696.63	-19858	-778.96	-6539.9
	4285.17	-6996.7	-668.63	-23998	-898.96	-4487.9
	4287.13	-10460	-507.63	-17451	-808.96	-5360.9
	4289.08	-6211.7	-272.63	-10022	-574.96	-4799.9
	4291.04	-4244.7	-320.63	-8130.3	-673.96	-9444.9
	4292.99	-4079.7	214.37	-9012.3	-709.96	-11113
	4294.95	-3691.7	171.37	-14210	-899.96	-5819.9
	4296.9	-5851.7	-81.631	-16859	-733.96	-4081.9
	4298.86	-6338.7	-363.63	-14692	-1038	-6023.9
	4300.81	-8107.7	-210.63	-14110	-895.96	-4726.9
	4302.77	-6674.7	56.369	-19004	-783.96	-4001.9
	4304.72	-4822.7	-177.63	-15708	-796.96	-4854.9
	4306.68	-5314.7	50.369	-15442	-1004	-7984.9
	4308.63	-5959.7	-382.63	-12942	-894.96	-2128.9
	4310.59	-4755.7	-156.63	-9988.3	-516.96	-3128.9
	4312.54	-1633.7	-277.63	-12236	-741.96	-2345.9
	4314.5	-4270.7	-628.63	-11688	-649.96	-4575.9
	4316.45	-3183.7	-543.63	-18384	-367.96	-8052.9
	4318.41	-2189.7	-600.63	-12758	-604.96	-2303.9
	4320.36	-5952.7	-702.63	-4160.3	-585.96	-5287.9
	4322.32	-9243.7	-485.63	-8191.3	-194.96	-7873.9
	4324.27	-6870.7	-393.63	-17249	-293.96	-10444
	4326.23	-5881.7	-321.63	-13645	-282.96	-14425
	4328.18	15.256	-506.63	-7728.3	-645.96	-12868
	4330.14	985.26	-459.63	-7960.3	-826.96	-8718.9
	4332.09	-7288.7	-512.63	-10874	-993.96	-7171.9
	4334.05	-7791.7	-411.63	-15637	-450.96	-3483.9
	4336	-2331.7	-285.63	-9299.3	-200.96	-10087
	4337.96	-5514.7	-84.631	-12372	-333.96	-10035
	4339.91	-5839.7	-560.63	-10407	-497.96	-393.88
	4341.87	-2628.7	-609.63	-10052	-1099	-5224.9
	4343.82	-6194.7	-1065.6	-11648	-590.96	-9264.9
	4345.78	-6809.7	-742.63	-5546.3	-233.96	-6631.9
	4347.73	-5506.7	-536.63	-4895.3	-257.96	-3523.9
	4349.69	-8297.7	-113.63	-11048	-279.96	-4268.9
	4351.64	-6491.7	39.369	-11086	-729.96	-7300.9
	4353.6	-3534.7	85.369	-12453	-647.96	-9748.9
	4355.55	-4367.7	-34.631	-15074	-634.96	-9808.9
	4357.51	-6127.7	215.37	-16454	-438.96	-9219.9
	4359.46	-4188.7	-260.63	-8022.3	-801.96	-4970.9
	4361.42	-7990.7	-247.63	-8333.3	-835.96	-2803.9
	4363.37	-6687.7	-400.63	-12318	-252.96	-8597.9
	4365.33	-165.74	327.37	-10917	-659.96	-8146.9
	4367.28	1594.3	772.37	-7103.3	-816.96	-1278.9
	4369.24	-3082.7	461.37	-14019	-546.96	-3023.9
	4371.19	-6942.7	-292.63	-24288	-133.96	-3008.9
	4373.15	-7763.7	-290.63	-16245	-305.96	-4983.9
	4375.1	-7791.7	45.369	-13617	-815.96	-2767.9
	4377.06	-4436.7	32.369	-12214	-952.96	-4743.9
	4379.01	-3077.7	-548.63	-12079	-736.96	-5895.9
	4380.97	-3433.7	-45.631	-10376	-449.96	-1533.9
	4382.92	-5786.7	338.37	-7767.3	-663.96	307.12
	4384.88	-616.74	14.369	-11514	-660.96	-2491.9
	4386.83	-2420.7	23.369	-11417	-308.96	-4261.9
	4388.79	-2719.7	188.37	-12526	-554.96	-2725.9
	4390.74	-3870.7	76.369	-15089	-1135	-4875.9
	4392.7	-2897.7	-139.63	-11122	-1153	-3390.9
	4394.65	-1366.7	281.37	-17567	-681.96	-1317.9
	4396.61	-7751.7	-491.63	-17288	-1092	-2046.9
	4398.56	-2792.7	-739.63	-12336	-631.96	-4321.9
	4400.52	-267.74	-788.63	-11351	-746.96	-3009.9
	4402.47	-684.74	-143.63	-9111.3	-785.96	-299.88
	4404.43	-2201.7	506.37	-11803	-1100	-215.88
	4406.38	-2819.7	621.37	-14442	-964.96	-3281.9
	4408.34	-4283.7	90.369	-10466	-747.96	-7083.9
	4410.29	-10082	-99.631	-11821	-248.96	-5426.9
	4412.25	-8178.7	-165.63	-10933	-36.96	-2487.9
	4414.2	-2486.7	-20.631	-5413.3	-570.96	939.12
	4416.16	436.26	152.37	-11831	-659.96	61.123
	4418.11	173.26	-422.63	-9677.3	-516.96	-6216.9
	4420.07	-787.74	-354.63	-9585.3	-647.96	-4337.9
	4422.02	-977.74	-709.63	-8291.3	-367.96	-5640.9
	4423.98	-5159.7	-251.63	-4509.3	-612.96	-4846.9
	4425.93	-815.74	52.369	-5041.3	-550.96	-1863.9
	4427.89	-4747.7	-186.63	-6044.3	-531.96	-6824.9
	4429.84	-8003.7	-130.63	-10785	-774.96	-8722.9
	4431.8	-4833.7	-58.631	-10692	-761.96	-212.88
	4433.75	-4520.7	-240.63	-3167.3	-246.96	-576.88
	4435.71	-3114.7	-80.631	-8823.3	-210.96	-6317.9
	4437.66	-3304.7	77.369	-16537	-111.96	-3443.9
	4439.62	-4500.7	364.37	-17920	-78.96	-2545.9
	4441.57	-391.74	-139.63	-12494	-309.96	-3658.9
	4443.53	-3038.7	-545.63	-6237.3	-263.96	-6332.9
	4445.48	-2490.7	-309.63	-916.29	-907.96	-7933.9
	4447.44	1407.3	500.37	-6502.3	-403.96	-4467.9
	4449.39	1567.3	561.37	-6172.3	-462.96	-6092.9
	4451.35	-4399.7	96.369	-4735.3	-941.96	-4380.9
	4453.3	-5508.7	-302.63	-8726.3	-522.96	-1692.9
	4455.26	-6147.7	-37.631	-6853.3	-808.96	-244.88
	4457.21	-4112.7	-5.6309	-4600.3	-976.96	2971.1
	4459.17	-1618.7	-356.63	-9989.3	-355.96	3521.1
	4461.12	-3308.7	-403.63	-10545	-525.96	597.12
	4463.08	-2288.7	-217.63	-11510	-192.96	-2565.9
	4465.03	-2953.7	313.37	-11207	-180.96	-5423.9
	4466.99	-5737.7	164.37	-3890.3	-505.96	-5745.9
	4468.94	-4788.7	-0.63086	-6181.3	-685.96	-7159.9
	4470.9	-5501.7	216.37	-2959.3	-678.96	-6864.9
	4472.85	-2696.7	89.369	-6492.3	-700.96	-5548.9
	4474.81	-1592.7	397.37	-7326.3	-606.96	-5050.9
	4476.76	-1373.7	416.37	-5782.3	-385.96	-6657.9
	4478.72	-2752.7	563.37	-10891	-260.96	-7488.9
	4480.67	-5983.7	553.37	-13047	-63.96	-6366.9
	4482.63	-5419.7	-69.631	-10095	-43.96	-3003.9
	4484.58	-3423.7	-357.63	-12309	-664.96	-2246.9
	4486.54	39.256	-342.63	-14616	-9.96	-2694.9
	4488.49	1958.3	-302.63	-12990	261.04	-8556.9
	4490.45	-2401.7	160.37	-10520	-6.96	-8736.9
	4492.4	-8095.7	204.37	-11748	-239.96	-4585.9
	4494.36	-9220.7	324.37	-13186	-257.96	-682.88
	4496.31	-9054.7	310.37	-9913.3	-119.96	1245.1
	4498.27	-9714.7	50.369	-10744	98.04	-5468.9
	4500.22	-9348.7	-175.63	-9571.3	-100.96	-6551.9
	4502.18	-3903.7	-215.63	-8872.3	-136.96	-7178.9
	4504.13	-3183.7	191.37	-9883.3	-198.96	-2447.9
	4506.09	-1451.7	46.369	-12462	-300.96	-5858.9
	4508.05	-2224.7	102.37	-8587.3	-490.96	-6266.9
	4510	4336.3	-55.631	-6102.3	-311.96	-5694.9

[truncated: 6 more sheets: Supplementary Fig. 15, Supplementary Fig. 16, Supplementary Fig. 18, Supplementary Fig. 19b, Supplementary Fig. 22, Supplementary Fig. 24]
